# Supplementary material for: Detection and Verification of QTL for Salinity Tolerance at Germination and Seedling Stages Using Wild Barley Introgression Lines
Source: Plants (Basel). 2021 Oct 21;10(11):2246. doi: 10.3390/plants10112246 (PMC8624391; doi:10.3390/plants10112246)
Supplement: Supplementary file 1 [file plants-10-02246-s001.zip]

Archive with 4 entries (4 files):
- Reponses-for-all-reviewer-Plants.pdf
- Table S1.xlsx
- Table S3.xlsx
- Tabls S2.xlsx
