# Supplementary material for: Detection and Verification of QTL for Salinity Tolerance at Germination and Seedling Stages Using Wild Barley Introgression Lines
Source: Plants (Basel). 2021 Oct 21;10(11):2246. doi: 10.3390/plants10112246 (PMC8624391; doi:10.3390/plants10112246)
Supplement: Supplementary file 1 [file plants-10-02246-s001.zip › Table S1.xlsx]

## Sheet: Sheet2
Table S1. Ls-means, standrad error, minmium and maximum of studied traits under control and salinity conditions
Treatment	Genotype	Germination percentage (%)				Germination index				Mean germination time (day)				Seedling vigour index				Shoot length (cm)				Root length (cm)				Root:shoot ratio				Seedling length (cm)				Seedling fresh weight (g)				Seedling dry weight (g)				Water content percentage (%)				Seed viability percentage (%)
		Ls-mean	Std. Error of	Minimum	Maximum	Ls-mean	Std. Error of	Minimum	Maximum	Ls-mean	Std. Error of	Minimum	Maximum	Ls-mean	Std. Error of	Minimum	Maximum	Ls-mean	Std. Error of	Minimum	Maximum	Ls-mean	Std. Error of	Minimum	Maximum	Ls-mean	Std. Error of	Minimum	Maximum	Ls-mean	Std. Error of	Minimum	Maximum	Ls-mean	Std. Error of	Minimum	Maximum	Ls-mean	Std. Error of	Minimum	Maximum	Ls-mean	Std. Error of	Minimum	Maximum	Ls-mean	Std. Error of	Minimum	Maximum
Control	Scarlett	93.3333	3.33333	90	100	50.3333	1.45297	48	53	2.60333	0.08212	2.44	2.7	1986.11	74.747	1890	2133.33	9.9433	0.19877	9.67	10.33	11.3333	0.25314	11	11.83	1.14	0.04619	1.06	1.22	21.2767	0.14678	21	21.5	278.71	8.8316	268.83	296.33	27.0433	1.34271	24.6	29.23	90.3	0.32036	89.85	90.92	91.6667	1.66667	90	95
	S42 IL-101	91.11	2.22	86.67	93.33	63	1.52753	60	65	3.39	0.02082	3.36	3.43	1861.41	106.703	1661.11	2025.33	9.79	0.45211	9.17	10.67	10.6133	1.09539	8.5	12.17	1.1	0.151	0.8	1.28	20.4	0.73119	19.17	21.7	264.743	3.76	257.73	270.6	32.5233	2.16507	28.77	36.27	87.72	0.76394	86.6	89.18	86.6667	3.33333	80	90
	S42 IL-102	97.7767	2.22333	93.33	100	68.3333	2.18581	64	71	3.34333	0.04667	3.27	3.43	2173.63	122.849	1947.56	2370	11.3667	0.41922	10.87	12.2	10.8333	0.51063	9.83	11.5	0.95333	0.04096	0.89	1.03	22.2	0.82136	20.87	23.7	264.987	13.9224	244.9	291.73	31.9767	2.40462	28.03	36.33	87.96	0.30238	87.55	88.55	95	2.88675	90	100
	S42 IL-103	88.89	2.22	86.67	93.33	57	1	56	59	3.72333	0.03333	3.69	3.79	1925.11	78.904	1796.89	2068.89	10.51	0.14048	10.23	10.67	11.1333	0.31798	10.5	11.5	1.06	0.01528	1.03	1.08	21.6433	0.45845	20.73	22.17	289.343	7.1751	275	296.9	35.1667	0.47688	34.53	36.1	87.8367	0.23709	87.44	88.26	83.3333	3.33333	80	90
	S42 IL-104	97.7767	2.22333	93.33	100	76	0.57735	75	77	2.81333	0.08838	2.64	2.93	2166.22	182.637	1838.67	2470	10.8233	0.28672	10.4	11.37	11.2767	1.25494	9	13.33	1.04	0.10149	0.84	1.17	22.1	1.44684	19.7	24.7	276.413	20.2403	242.57	312.57	26.2967	2.12315	23.13	30.33	90.4167	0.8461	88.93	91.86	95	2.88675	90	100
	S42 IL-105	88.89	2.22	86.67	93.33	53	0.57735	52	54	4.02	0.1044	3.85	4.21	1883.33	236.778	1415.56	2181.11	9.6667	1.35551	7.17	11.83	11.5	1.22663	9.17	13.33	1.20333	0.04333	1.13	1.28	21.1667	2.58568	16.33	25.17	265.5	20.7399	229.83	301.67	31.2233	2.06459	28	35.07	88.2167	0.19936	87.82	88.45	83.3333	3.33333	80	90
	S42 IL-106	91.11	2.22	86.67	93.33	64.3333	1.33333	63	67	3.28667	0.10806	3.15	3.5	1971.48	36.84	1898	2012.89	10.31	0.26287	9.9	10.8	11.3333	0.38394	10.67	12	1.10333	0.0636	0.99	1.21	21.6467	0.12991	21.47	21.9	245.433	12.6898	220.07	258.9	25.98	2.53583	22.37	30.87	89.39	0.98104	88.08	91.31	86.6667	3.33333	80	90
	S42 IL-107	80	3.85093	73.33	86.67	55	2.08167	52	59	3.41	0.07095	3.27	3.5	1277.48	145.626	1026.67	1531.11	7.2533	0.58242	6.33	8.33	8.61	0.49166	7.67	9.33	1.19	0.03606	1.12	1.24	15.8667	1.05991	14	17.67	191.267	13.2197	165.67	209.8	20.98	1.35589	18.5	23.17	89.0233	0.13371	88.83	89.28	73.3333	4.40959	65	80
	S42 IL-108	91.11	2.22	86.67	93.33	57.6667	2.4037	53	61	3.78333	0.0809	3.64	3.92	1644.07	201.038	1244.44	1882.22	7.9467	1.48039	5	9.67	10.1667	0.97847	8.33	11.67	1.34333	0.1714	1.09	1.67	18.11	2.39758	13.33	20.83	251.623	19.3336	214.1	278.47	33.32	2.41028	28.63	36.63	86.7467	0.06173	86.63	86.84	86.6667	3.33333	80	90
	S42 IL-109	97.7767	2.22333	93.33	100	66	1.52753	64	69	3.5	0.08544	3.4	3.67	1569.48	197.993	1188.44	1853.33	7.6767	0.75931	6.23	8.8	8.3	0.9506	6.5	9.73	1.07667	0.02028	1.04	1.11	15.9767	1.70983	12.73	18.53	216.343	21.9073	175.5	250.5	27.3433	2.31966	22.83	30.53	87.3167	0.25095	86.99	87.81	98.3333	1.66667	95	100
	S42 IL-110	82.2233	2.22333	80	86.67	52	0.57735	51	53	3.77667	0.12197	3.58	4	1597.18	86.57	1469.33	1762.22	8.99	0.35791	8.3	9.5	10.4133	0.37887	10	11.17	1.16	0.05508	1.05	1.22	19.4	0.56801	18.37	20.33	260.043	11.9714	236.13	273.03	31.7233	2.36866	27	34.4	87.8367	0.36889	87.4	88.57	76.6667	1.66667	75	80
	S42 IL-111	88.89	2.22	86.67	93.33	59.6667	0.88192	58	61	3.52	0.07572	3.38	3.64	1599.41	130.772	1432.89	1857.33	7.9467	0.58925	6.87	8.9	10	0.50954	9.33	11	1.27	0.07371	1.16	1.41	17.9433	1.01006	16.53	19.9	234.233	5.1686	226.63	244.1	29.2967	0.47022	28.73	30.23	87.4733	0.4541	86.66	88.23	83.3333	3.33333	80	90
	S42 IL-112	97.7767	2.22333	93.33	100	60.3333	0.33333	60	61	3.88	0.08737	3.71	4	1906.3	107.048	1766.67	2116.67	8.7233	0.64152	7.5	9.67	10.78	0.38786	10.17	11.5	1.24667	0.05667	1.19	1.36	19.5033	1.01379	17.67	21.17	270.267	16.9916	239	297.43	33.2033	3.03113	27.97	38.47	87.76	0.3629	87.07	88.3	91.6667	1.66667	90	95
	S42 IL-113	77.7767	2.22333	73.33	80	47	1.52753	45	50	3.97	0.10263	3.83	4.17	1356.37	102.475	1234.44	1560	8.51	0.58287	7.83	9.67	8.91	0.55896	7.9	9.83	1.05	0.05132	0.98	1.15	17.42	1.07196	15.93	19.5	248.367	10.8708	233	269.37	30.8533	1.61747	28.63	34	87.5867	0.10398	87.38	87.71	81.6667	4.40959	75	90
	S42 IL-114	88.89	2.22	86.67	93.33	55.3333	1.66667	52	57	3.85	0.11676	3.62	4	1231.85	120.482	1083.33	1470.44	6.32	0.90633	5.33	8.13	7.5767	0.63941	6.73	8.83	1.21667	0.07219	1.09	1.34	13.9	1.53698	12.23	16.97	241	11.0901	229.33	263.17	29.9233	0.93196	28.1	31.17	87.5433	0.59255	86.41	88.41	83.3333	3.33333	80	90
	S42 IL-115	91.11	2.22	86.67	93.33	63.6667	0.88192	62	65	3.34	0.05859	3.23	3.43	1880.96	67.458	1747.78	1966.22	9.4667	0.32518	8.83	9.9	11.1667	0.38394	10.5	11.83	1.18667	0.07753	1.09	1.34	20.6367	0.26034	20.17	21.07	242.567	5.9765	235.37	254.43	24.1867	5.68673	12.83	30.4	90.09	2.2327	87.67	94.55	86.6667	3.33333	80	90
	S42 IL-116	95.5533	2.22333	93.33	100	67	1	66	69	3.32	0.15373	3.07	3.6	1842.08	45.364	1786.67	1932	8.4667	0.43333	7.7	9.2	10.8467	0.38412	10.17	11.5	1.28333	0.02028	1.25	1.32	19.3133	0.81744	17.87	20.7	234.657	20.4619	213.4	275.57	27	2.90677	23.5	32.77	88.5333	0.25458	88.11	88.99	93.3333	1.66667	90	95
	S42 IL-117	88.89	2.22	86.67	93.33	62.3333	0.66667	61	63	3.32	0.10116	3.15	3.5	1664.82	87.472	1510.89	1813.78	8.9333	0.34508	8.27	9.43	9.7767	0.33592	9.17	10.33	1.09667	0.02963	1.04	1.14	18.71	0.64166	17.43	19.43	218.8	7.8374	210.63	234.47	24.9467	1.21541	23.57	27.37	88.61	0.15144	88.33	88.85	83.3333	3.33333	80	90
	S42 IL-118	95.5533	2.22333	93.33	100	74.6667	1.66667	73	78	2.79333	0.00333	2.79	2.8	2038.22	64.38	1966.22	2166.67	10.0433	0.23355	9.73	10.5	11.28	0.11	11.17	11.5	1.12333	0.0348	1.06	1.18	21.3233	0.17938	21.07	21.67	222.877	7.339	208.23	231.03	25.1233	0.69439	23.97	26.37	88.7233	0.18559	88.49	89.09	91.6667	1.66667	90	95
	S42 IL-119	97.7767	2.22333	93.33	100	75	2.08167	71	78	2.88667	0.04333	2.8	2.93	1984.74	68.275	1900.89	2120	9.41	0.54197	8.33	10.03	10.89	0.20108	10.5	11.17	1.16333	0.07965	1.06	1.32	20.3	0.54096	19.33	21.2	235.62	21.3634	193.53	263.03	26.2433	3.33269	19.63	30.27	88.9433	0.45834	88.48	89.86	91.6667	1.66667	90	95
	S42 IL-120	91.11	2.22	86.67	93.33	67	1	66	69	3.09333	0.10745	2.92	3.29	1853.56	104.181	1655.11	2007.78	9.8	0.65851	8.73	11	10.6133	0.91554	9	12.17	1.08	0.02517	1.03	1.11	20.41	1.5709	17.73	23.17	238.89	6.5936	227.53	250.37	26.57	1.26623	24.67	28.97	88.8733	0.5168	87.87	89.59	88.3333	4.40959	80	95
	S42 IL-121	73.3333	3.84804	66.67	80	52.3333	2.02759	49	56	3.22667	0.22259	2.8	3.55	1400.11	83.52	1251.11	1540	8.7433	0.0809	8.6	8.88	10.3333	0.09528	10.17	10.5	1.18	0.01155	1.16	1.2	19.08	0.15524	18.77	19.25	284.117	35.6143	224.83	347.95	36.0167	4.0817	29.45	43.5	87.28	0.19079	86.9	87.5	78.3333	3.33333	75	85
	S42 IL-122	93.33	0	93.33	93.33	73.3333	0.88192	72	75	2.76333	0.06489	2.64	2.86	1671.7	67.238	1586.67	1804.44	8.8567	0.54177	7.83	9.67	9.0567	0.39095	8.33	9.67	1.03	0.07371	0.92	1.17	17.91	0.71933	17	19.33	231.077	23.7893	184.23	261.7	25.0533	2.42024	21.4	29.63	89.1	0.57654	88.38	90.24	88.3333	1.66667	85	90
	S42 IL-123	88.89	2.22	86.67	93.33	70.6667	1.66667	69	74	2.69667	0.00667	2.69	2.71	1933.7	29.678	1877.78	1978.89	10.11	0.6844	8.83	11.17	11.6667	0.19342	11.33	12	1.16667	0.09821	1.04	1.36	21.7767	0.57981	20.83	22.83	286.443	22.7336	251.73	329.23	29.0767	2.12309	25.83	33.07	89.84	0.06429	89.74	89.96	81.6667	1.66667	80	85
	S42 IL-124	97.7767	2.22333	93.33	100	78.6667	1.33333	76	80	2.63667	0.03333	2.57	2.67	2000.74	102.079	1800	2133.33	10.3333	0.41922	9.5	10.83	10.1667	0.85484	8.5	11.33	0.98	0.04726	0.89	1.05	20.5	1.2733	18	22.17	221.357	6.5057	209.33	231.67	22.29	3.31115	17.33	28.57	89.96	1.3164	87.67	92.23	91.6667	3.33333	85	95
	S42 IL-125	93.3333	3.84804	86.67	100	68.6667	3.1798	65	75	3.09667	0.09667	3	3.29	1992.45	204.078	1617.78	2320	9.9667	0.85269	8.33	11.2	11.3867	1.20203	9	12.83	1.14	0.05033	1.08	1.24	21.3533	2.01392	17.33	23.53	253.023	20.123	222.17	290.83	25.4333	0.38826	24.73	26.07	89.8167	0.85708	88.27	91.23	86.6667	4.40959	80	95
	S42 IL-126	75.5567	4.44333	66.67	80	59	3.78594	52	65	2.79333	0.12129	2.58	3	1471.26	85.384	1311.11	1602.67	8.9	0.24007	8.5	9.33	10.5833	0.29424	10.25	11.17	1.19333	0.0441	1.11	1.26	19.4833	0.38111	18.75	20.03	247.63	10.4315	234.57	268.25	25.6733	1.36096	22.97	27.3	89.6067	0.63394	88.36	90.43	75	0	75	75
	S42 IL-127	84.4467	2.22333	80	86.67	63.6667	1.76383	61	67	2.97333	0.09062	2.85	3.15	1874.81	37.628	1834.44	1950	10.8333	0.33333	10.5	11.5	11.39	0.56312	10.67	12.5	1.05667	0.06888	0.96	1.19	22.2233	0.54609	21.17	23	302.847	23.4018	256.5	331.67	30.8667	3.23894	24.4	34.43	89.8567	0.32002	89.46	90.49	78.3333	1.66667	75	80
	S42 IL-128	97.7767	2.22333	93.33	100	71.6667	1.85592	68	74	3.11333	0.02186	3.07	3.14	2056.3	102.579	1933.33	2260	10.81	0.75082	9.33	11.77	10.22	0.30892	9.83	10.83	0.95333	0.06009	0.87	1.07	21.0333	0.94644	19.33	22.6	303.877	6.523	293.33	315.8	25.7767	0.71499	24.7	27.13	91.5167	0.1593	91.31	91.83	91.6667	3.33333	85	95
	S42 IL-129	97.7767	2.22333	93.33	100	77	2	75	81	2.74667	0.12719	2.6	3	2030.45	72.024	1894.67	2140	9.6233	0.57693	8.47	10.23	11.13	0.43589	10.33	11.83	1.17	0.1179	1.01	1.4	20.7567	0.33097	20.3	21.4	265.443	17.0124	234.43	293.07	31.28	5.14559	21.17	38	88.3667	1.30182	87.03	90.97	91.6667	3.33333	85	95
	S42 IL-130	97.7767	2.22333	93.33	100	73.6667	0.66667	73	75	2.97333	0.09905	2.79	3.13	1949.63	106.11	1788.89	2150	9.6467	0.28962	9.17	10.17	10.2767	0.54609	9.5	11.33	1.06333	0.03712	0.99	1.11	19.9233	0.78859	19.1	21.5	249.763	7.3215	236.03	261.03	28.3433	3.03648	24.93	34.4	88.68	0.97377	86.82	90.11	91.6667	3.33333	85	95
	S42 IL-131	97.7767	2.22333	93.33	100	71.3333	1.20185	69	73	3.13	0.15588	2.86	3.4	1788.52	116.559	1648.89	2020	8.89	0.65607	8.17	10.2	9.39	0.38786	8.67	10	1.06	0.05292	0.98	1.16	18.28	0.98104	16.97	20.2	233.4	5.9767	225.43	245.1	26.8133	1.02203	24.97	28.5	88.5133	0.32271	88.04	89.13	91.6667	1.66667	90	95
	S42 IL-132	88.89	2.22	86.67	93.33	66	2	62	68	3.04667	0.14075	2.77	3.23	1758.15	59.739	1646.67	1851.11	9.89	0.20108	9.5	10.17	9.8867	0.44333	9	10.33	1.00333	0.05548	0.9	1.09	19.7767	0.43383	19	20.5	269.28	11.3142	253.37	291.17	31.01	0.24583	30.73	31.5	88.4367	0.54413	87.57	89.44	83.3333	3.33333	80	90
	S42 IL-133	88.89	2.22	86.67	93.33	73.6667	2.18581	71	78	2.47667	0.03283	2.43	2.54	1824.59	97.642	1643.78	1978.89	9.71	0.65912	8.83	11	10.8333	0.62908	9.67	11.83	1.12333	0.06438	1.04	1.25	20.5433	1.16998	18.97	22.83	244.487	25.9148	195.43	283.5	17.58	3.41195	13.07	24.27	92.9	0.75302	91.44	93.95	81.6667	1.66667	80	85
	S42 IL-134	86.6667	3.84804	80	93.33	61.6667	2.18581	59	66	3.25	0.08888	3.08	3.38	1686.74	180.842	1435.78	2037.78	9.6867	0.89975	8.23	11.33	9.72	0.69673	8.33	10.5	1.01	0.04619	0.93	1.09	19.41	1.53288	16.57	21.83	235.363	25.08	185.53	265.23	23.2967	5.39825	13.93	32.63	90.35	1.40607	87.7	92.49	81.6667	1.66667	80	85
	S42 IL-135	84.4467	2.22333	80	86.67	67.3333	0.66667	66	68	2.68	0.09	2.5	2.77	1770.37	100.406	1588.89	1935.56	9.7767	0.29356	9.33	10.33	11.2233	1.12837	9	12.67	1.14333	0.10138	0.96	1.31	20.9967	1.33333	18.33	22.33	254.267	8.2463	241.9	269.9	27.0433	2.04732	23.17	30.13	89.3333	0.94932	87.54	90.77	78.3333	1.66667	75	80
	S42 IL-136	86.6667	3.84804	80	93.33	64	1.52753	62	67	3.06333	0.15677	2.75	3.23	1741.63	51.51	1640.89	1810.67	9.78	0.99017	8.07	11.5	10.39	0.63906	9.17	11.33	1.09	0.15503	0.93	1.4	20.1667	1.01081	18.93	22.17	265.8	17.065	231.67	282.9	27.88	4.79501	23.07	37.47	89.54	1.48763	86.75	91.83	76.6667	4.40959	70	85
	S42 IL-137	73.3333	7.69897	60	86.67	56.3333	4.97773	47	64	2.86333	0.10929	2.73	3.08	1753.78	128.471	1520	1963	11.2167	0.83483	9.65	12.5	12.86	0.07371	12.75	13	1.16333	0.09615	1.03	1.35	24.0767	0.77849	22.65	25.33	298.16	11.6329	275.9	315.15	21.7733	4.90763	14	30.85	92.7967	1.38127	90.21	94.93	76.6667	3.33333	70	80
	S42 IL-138	97.7767	2.22333	93.33	100	80.3333	2.60342	76	85	2.52333	0.10088	2.33	2.67	2307.33	54.287	2212	2400	10.88	0.52163	10.1	11.87	12.72	0.45508	11.83	13.33	1.18	0.09074	1	1.29	23.6	0.26458	23.1	24	299.677	23.067	254.33	329.7	22.79	3.85319	15.1	27.07	92.51	0.77565	91.68	94.06	91.6667	3.33333	85	95
	S42 IL-139	97.7767	2.22333	93.33	100	75.3333	2.02759	72	79	2.86333	0.07796	2.73	3	2209.26	21.356	2177.78	2250	10.5567	0.24127	10.17	11	12.0533	0.14678	11.83	12.33	1.14	0.01155	1.12	1.16	22.61	0.38786	22	23.33	268.2	8.7785	252.4	282.73	27.5767	4.20977	19.33	33.17	89.7967	1.28016	88.27	92.34	91.6667	3.33333	85	95
	S42 IL-140	77.7767	2.22333	73.33	80	61.6667	0.66667	61	63	2.70667	0.1374	2.45	2.92	2099.19	117.549	1918.89	2320	12.9133	0.37887	12.5	13.67	14.0567	0.65282	13.17	15.33	1.08667	0.02028	1.05	1.12	26.9667	1.02457	25.73	29	278.247	14.0872	250.87	297.7	30.6133	1.02187	28.57	31.67	88.9767	0.22637	88.61	89.39	75	5	70	85
	S42 IL-141	84.4467	2.22333	80	86.67	62.6667	1.85592	59	65	3.05333	0.02667	3	3.08	1537.78	209.462	1146.67	1863.33	7.7767	0.79969	6.67	9.33	10.3367	1.36423	7.67	12.17	1.32333	0.10745	1.15	1.52	18.11	2.07897	14.33	21.5	237.523	16.7807	204	255.67	23.08	4.28012	15.07	29.7	90.44	1.22233	88.38	92.61	73.3333	1.66667	70	75
	S42 IL-142	95.5533	2.22333	93.33	100	73	1.52753	70	75	2.90333	0.09667	2.71	3	1682.22	21.584	1640	1711.11	8.08	0.4609	7.57	9	9.5533	0.49485	8.83	10.5	1.19333	0.09597	1.04	1.37	17.6333	0.61839	16.4	18.33	201.267	15.6522	170	218.23	21.3367	2.60342	16.67	25.67	89.4633	0.61591	88.24	90.2	85	5.7735	75	95
	S42 IL-143	95.5533	2.22333	93.33	100	75	1.52753	73	78	2.76667	0.02848	2.71	2.8	1919.7	59.489	1848	2037.78	9.3433	0.85764	8.13	11	10.7767	0.09062	10.6	10.9	1.16667	0.09615	0.98	1.3	20.12	0.90908	18.73	21.83	272.5	9.5857	255	288.03	32.6133	0.78414	31.67	34.17	88.02	0.22745	87.58	88.34	86.6667	4.40959	80	95
	S42 IL-144	93.3333	3.84804	86.67	100	63.6667	0.88192	62	65	3.44	0.14978	3.23	3.73	1477.71	164.922	1181.56	1751.56	7.18	0.69864	6.07	8.47	8.6233	0.84747	7.57	10.3	1.20333	0.03283	1.14	1.25	15.8	1.53676	13.63	18.77	188.053	7.9125	172.8	199.33	21.7233	0.77881	20.5	23.17	88.44	0.19287	88.14	88.8	86.6667	1.66667	85	90
	S42 IL-146	95.5533	2.22333	93.33	100	72	1.52753	70	75	2.97667	0.02333	2.93	3	2141.85	90.571	1963.11	2256.67	10.69	0.59138	9.53	11.47	11.7233	0.22333	11.5	12.17	1.10333	0.05364	1.04	1.21	22.41	0.75481	21.03	23.63	246.643	13.3806	221.83	267.73	27.6533	1.81215	24.43	30.7	88.8	0.13868	88.53	88.99	88.3333	3.33333	85	95
	S42 IL-147	91.11	2.22	86.67	93.33	69	3.21455	63	74	2.95333	0.12914	2.71	3.15	1926.52	118.287	1791.11	2162.22	9.41	0.55055	8.73	10.5	11.7233	0.53183	10.83	12.67	1.25	0.02646	1.21	1.3	21.1367	1.0651	19.57	23.17	272.743	39.7927	224.43	351.67	32.7867	4.48154	27.8	41.73	87.9433	0.16707	87.61	88.13	81.6667	3.33333	75	85
	S42 IL-148	68.89	2.22	66.67	73.33	52.3333	2.60342	48	57	2.94	0.13013	2.8	3.2	1355.93	61.372	1282.22	1477.78	9.5233	0.6759	8.57	10.83	10.2233	0.79969	8.67	11.33	1.08333	0.08819	0.95	1.25	19.7433	1.27887	17.83	22.17	252.623	41.9319	188.57	331.53	29.4133	5.36525	20.97	39.37	88.4267	0.23024	88.13	88.88	81.6667	1.66667	80	85
	S42 IL-149	82.2233	2.22333	80	86.67	65.6667	1.45297	63	68	2.67333	0.08686	2.5	2.77	1792	62.103	1693.33	1906.67	10.4	0.11533	10.17	10.53	11.39	0.36295	10.67	11.83	1.09667	0.04096	1.02	1.16	21.79	0.31533	21.17	22.2	267.443	8.6676	252.8	282.8	31.7	1.2741	29.6	34	88.1533	0.09135	87.98	88.29	75	2.88675	70	80
	S42 IL-153	95.5533	2.22333	93.33	100	67.6667	1.45297	65	70	3.27667	0.06888	3.14	3.36	1749.85	75.459	1650	1897.78	8.6867	0.48257	7.83	9.5	9.6667	0.62908	8.67	10.83	1.11333	0.01453	1.09	1.14	18.3533	1.10734	16.5	20.33	255.063	25.6175	203.83	281.03	30.4133	3.50341	23.47	34.7	88.1133	0.24633	87.65	88.49	86.6667	4.40959	80	95
	S42 IL-176	82.22	5.87924	73.33	93.33	58	2.64575	53	62	3.27667	0.14948	3.08	3.57	1435.48	81.414	1283.33	1561.78	8.0567	0.24395	7.57	8.33	9.4467	0.27667	9.17	10	1.17333	0.03667	1.1	1.21	17.5	0.44456	16.73	18.27	225.453	4.0609	219.8	233.33	27.7433	1.37726	25.27	30.03	87.6933	0.58755	86.55	88.5	76.6667	6.00925	65	85
75 mM NaCl	Scarlett	73.3333	3.33333	70	80	35	1.52753	33	38	3.22667	0.04485	3.14	3.29	991.78	47.717	928.67	1085.33	6.23333	0.08819	6.1	6.4	7.29	0.0611	7.17	7.37	1.17	0.01155	1.15	1.19	13.5233	0.13482	13.27	13.73	184.017	13.4987	157.26	200.51	26.2567	3.27073	21.02	32.27	85.81	0.95252	83.91	86.88	.	.	.	.
	S42 IL-101	88.89	2.22	86.67	93.33	61.6667	0.33333	61	62	3.37	0.10263	3.23	3.57	1332.22	69.717	1198.89	1434.22	6.64667	0.26117	6.17	7.07	8.33667	0.33333	7.67	8.67	1.25333	0.01856	1.23	1.29	14.9767	0.58268	13.83	15.73	209.967	19.6991	171.83	237.6	24.8867	2.32885	20.23	27.3	88.1433	0.2805	87.62	88.58	.	.	.	.
	S42 IL-102	75.5533	2.22333	73.33	80	53.6667	5.17472	48	64	3.28667	0.30943	2.67	3.64	1007.78	56.874	904	1100	5.17667	0.63732	4.13	6.33	8.22333	0.52869	7.17	8.83	1.61333	0.1217	1.37	1.74	13.4	1.09697	11.3	15	182.743	3.952	177.03	190.33	25.7433	3.51599	21.23	32.67	85.9833	1.59347	82.84	88.01	.	.	.	.
	S42 IL-103	86.6667	3.84804	80	93.33	53.6667	3.28295	49	60	3.87667	0.08647	3.71	4	1198.66	44.671	1109.33	1244.44	5.4	0.28513	4.83	5.7	8.44667	0.14678	8.17	8.67	1.57333	0.0977	1.43	1.76	13.8433	0.28898	13.33	14.33	206.87	9.5598	188.17	219.67	22.9567	0.69872	21.57	23.8	88.8467	0.69738	87.51	89.86	.	.	.	.
	S42 IL-104	73.3333	3.84804	66.67	80	51.6667	1.45297	49	54	3.27333	0.33844	2.6	3.67	953.33	90.003	811.11	1120	5.5	0.5	5	6.5	7.44667	0.14678	7.17	7.67	1.37	0.11372	1.15	1.53	12.9467	0.54609	12.17	14	195.787	25.7711	149.63	238.73	33.8967	5.20587	23.63	40.53	82.79	0.89366	81.14	84.21	.	.	.	.
	S42 IL-105	68.89	2.22	66.67	73.33	46.3333	2.848	43	52	3.52333	0.12991	3.27	3.7	1150.22	77.686	1048.89	1302.89	7.52333	0.37618	7.07	8.27	9.14	0.32083	8.5	9.5	1.22	0.05568	1.15	1.33	16.66	0.59573	15.73	17.77	123.01	32.9505	58.43	166.67	18.1667	3.91643	10.4	22.93	84.5767	1.21957	82.2	86.24	.	.	.	.
	S42 IL-106	80	3.85093	73.33	86.67	56.6667	2.66667	54	62	3.27333	0.12032	3.09	3.5	1119.48	83.2	953.33	1210.44	5.42333	0.42333	5	6.27	8.54667	0.28672	8	8.97	1.59	0.11846	1.38	1.79	13.9667	0.55715	13	14.93	201.463	13.5002	176.03	222.03	30.11	2.56231	25	33	85.0833	0.54664	84.01	85.8	.	.	.	.
	S42 IL-107	64.4467	2.22333	60	66.67	42.3333	1.45297	40	45	3.62	0.09165	3.5	3.8	991.48	43.783	910	1060	6.38	0.15631	6.07	6.57	9	0.19053	8.67	9.33	1.41	0.04359	1.33	1.48	15.38	0.2616	15.07	15.9	88.32	3.6848	81.03	92.9	11.5467	2.04382	8.67	15.5	86.9067	2.22449	82.97	90.67	.	.	.	.
	S42 IL-108	88.89	2.22	86.67	93.33	62	2.08167	59	66	3.35333	0.05364	3.29	3.46	1321.04	43.804	1233.56	1368.89	7.25333	0.39608	6.73	8.03	7.61333	0.05667	7.5	7.67	1.05333	0.05175	0.95	1.11	14.8667	0.4356	14.23	15.7	194.723	14.5078	169.23	219.47	20.53	1.68028	18.33	23.83	89.21	1.70783	85.92	91.65	.	.	.	.
	S42 IL-109	80	3.85093	73.33	86.67	51.3333	6.88799	43	65	3.75333	0.37737	3	4.17	1537.04	78.254	1381.11	1626.67	9.55667	0.31013	9.17	10.17	9.66667	0.25641	9.33	10.17	1.01333	0.00667	1	1.02	19.22	0.56312	18.5	20.33	242.667	11.1571	226.5	264.07	19.2333	0.45359	18.43	20	92.06	0.1852	91.86	92.43	.	.	.	.
	S42 IL-110	77.7767	2.22333	73.33	80	56.3333	2.18581	52	59	3.17333	0.05487	3.08	3.27	1415.96	107.663	1205.33	1560	9.4	0.77242	7.9	10.47	8.86333	0.84698	7.17	9.75	0.94	0.02082	0.91	0.98	18.2633	1.61014	15.07	20.22	126.537	36.3694	59.94	185.17	19.5067	4.17223	11.6	25.77	83.67	1.5969	80.65	86.08	.	.	.	.
	S42 IL-111	82.2233	4.44667	73.33	86.67	53	7.0946	39	62	3.74	0.36611	3.23	4.45	1412.3	108.305	1197.78	1545.56	8.07667	0.22556	7.73	8.5	9.05333	0.36498	8.33	9.5	1.12333	0.05608	1.04	1.23	17.13	0.43589	16.33	17.83	234.623	8.9719	224.67	252.53	22.5433	1.37919	19.83	24.33	90.38	0.57553	89.26	91.17	.	.	.	.
	S42 IL-112	88.89	2.22	86.67	93.33	63.3333	2.72845	58	67	3.25	0.20664	2.85	3.54	1322.37	54.693	1213.33	1384.44	5.91	0.38	5.17	6.43	8.96667	0.37293	8.4	9.67	1.53333	0.1178	1.31	1.71	14.8767	0.52014	14	15.8	211.287	14.4622	190.33	239.03	27.3	1.35769	25	29.7	86.9333	1.28967	84.4	88.62	.	.	.	.
	S42 IL-113	68.89	2.22	66.67	73.33	50	1.1547	48	52	3.15667	0.0809	3	3.27	925.41	38.488	862.89	995.56	6.04333	0.39095	5.43	6.77	7.44333	0.56525	6.33	8.17	1.23333	0.04485	1.17	1.32	13.49	0.92289	11.77	14.93	170.133	38.0003	96.67	223.73	16.81	2.79005	11.23	19.63	89.7667	0.82991	88.38	91.25	.	.	.	.
	S42 IL-114	77.7767	2.22333	73.33	80	54.6667	5.4569	44	62	3.33333	0.34748	2.83	4	1308.81	126.24	1161.11	1560	7.85667	0.58499	7.07	9	8.94333	0.78414	8	10.5	1.13667	0.01764	1.11	1.17	16.8	1.36771	15.07	19.5	178.233	35.9956	137.43	250	15.1667	2.79847	11.03	20.5	91.3833	0.79842	89.84	92.51	.	.	.	.
	S42 IL-115	88.89	2.22	86.67	93.33	59.6667	4.37163	51	65	3.50333	0.43052	3	4.36	1542.89	24.428	1502.22	1586.67	8.73333	0.19599	8.43	9.1	8.63667	0.03333	8.57	8.67	0.99	0.02082	0.95	1.02	17.3667	0.22303	17	17.77	212.31	13.3339	187.23	232.7	17.6333	1.00054	16.33	19.6	91.6633	0.44363	90.94	92.47	.	.	.	.
	S42 IL-116	97.7767	2.22333	93.33	100	54.6667	2.90593	50	60	4.27667	0.1386	4	4.43	1717.78	48.126	1633.33	1800	7.78	0.20108	7.5	8.17	9.78667	0.1374	9.53	10	1.25667	0.03844	1.2	1.33	17.5667	0.23333	17.2	18	238.98	19.2051	200.57	258.3	20.6033	1.03494	19.47	22.67	91.18	1.24022	88.7	92.46	.	.	.	.
	S42 IL-117	91.11	2.22	86.67	93.33	61.3333	4.05518	54	68	3.50333	0.31939	3.14	4.14	1258	134.302	1008.22	1468.44	5.84333	0.53992	4.97	6.83	7.91333	0.65641	6.67	8.9	1.35333	0.03528	1.3	1.42	13.7533	1.18584	11.63	15.73	189.5	5.7166	178.37	197.33	18.3433	1.38295	15.83	20.6	90.3067	0.74167	89.56	91.79	.	.	.	.
	S42 IL-118	77.7767	2.22333	73.33	80	51.6667	2.96273	46	56	3.56	0.30806	3.18	4.17	1276.44	71.31	1173.33	1413.33	7.29	0.29905	6.7	7.67	9.11	0.45508	8.5	10	1.25	0.06028	1.13	1.32	16.4	0.64933	15.53	17.67	222.367	17.8684	190	251.67	31.1	3.60619	26.33	38.17	85.9233	1.58852	83.07	88.56	.	.	.	.
	S42 IL-119	86.6667	3.84804	80	93.33	57.6667	3.1798	52	63	3.53667	0.37671	3.15	4.29	1309.04	42.558	1240	1386.67	6.64333	0.36992	5.93	7.17	8.5	0.25423	8	8.83	1.28333	0.03528	1.23	1.35	15.1433	0.6236	13.93	16	213.647	12.3432	195.4	237.17	27.5133	1.55966	25	30.37	87.1	0.55076	86.1	88	.	.	.	.
	S42 IL-120	75.5533	2.22333	73.33	80	41.3333	2.02759	38	45	3.89333	0.32845	3.55	4.55	1010.7	37.952	935	1053.33	5.55667	0.58012	4.5	6.5	7.82667	0.22184	7.5	8.25	1.44667	0.19531	1.19	1.83	13.3833	0.44035	12.75	14.23	154.583	16.1167	126.67	182.5	18.6567	2.28616	14.2	21.77	87.6967	1.91438	84.21	90.81	.	.	.	.
	S42 IL-121	71.11	2.22	66.67	73.33	40	3.21455	34	45	4.24	0.33501	3.9	4.91	740.15	29.174	700	796.89	4.07667	0.35802	3.37	4.53	6.33333	0.09528	6.17	6.5	1.58333	0.17343	1.4	1.93	10.4133	0.29191	9.87	10.87	123.377	8.1167	110	138.03	20.4333	1.66215	17.27	22.9	83.4667	0.46563	82.69	84.3	.	.	.	.
	S42 IL-122	93.3333	3.84804	86.67	100	60	2.51661	55	63	3.71333	0.07219	3.57	3.8	1391.11	77.013	1260	1526.67	6.14667	0.53186	5.17	7	8.77667	0.22333	8.33	9	1.44667	0.09244	1.29	1.61	14.9233	0.74221	13.5	16	217.357	8.2193	202.37	230.7	36.7767	1.40316	34.93	39.53	83.0733	0.27552	82.74	83.62	.	.	.	.
	S42 IL-123	82.2233	4.44667	73.33	86.67	61	0.57735	60	62	3.02	0.28827	2.45	3.38	1216	49.255	1163.56	1314.44	5.80333	0.53645	5.17	6.87	9.04333	0.42491	8.33	9.8	1.58333	0.1507	1.31	1.83	14.8467	0.703	13.5	15.87	188.277	5.9266	180.9	200	22.2233	3.36074	15.87	27.3	88.0667	2.10982	84.91	92.07	.	.	.	.
	S42 IL-124	71.1133	4.44333	66.67	80	45.3333	2.02759	42	49	3.74	0.1249	3.5	3.92	878.52	39.198	804.44	937.78	4.53333	0.59756	3.5	5.57	7.9	0.30271	7.53	8.5	1.79333	0.20185	1.53	2.19	12.4367	0.857	11.17	14.07	127.367	22.3737	90	167.37	17.2433	5.21359	7.6	25.5	87.1267	2.21836	84.76	91.56	.	.	.	.
	S42 IL-125	73.3333	3.84804	66.67	80	42.6667	1.20185	41	45	4.10667	0.15344	3.8	4.27	679.41	55.264	568.89	736	2.63333	0.29627	2.2	3.2	6.61	0.45508	6	7.5	2.58667	0.35503	1.88	3	9.2433	0.42491	8.53	10	153.82	2.4602	148.9	156.33	24.5133	0.20218	24.17	24.87	84.0533	0.38198	83.3	84.54	.	.	.	.
	S42 IL-126	80	3.85093	73.33	86.67	48.6667	3.28295	44	55	3.95	0.09292	3.77	4.08	922.89	53.591	818.67	996.67	4.35667	0.3223	4	5	7.22333	0.54609	6.17	8	1.66667	0.10914	1.52	1.88	11.5767	0.80055	10.23	13	130.11	4.7272	122.7	138.9	22.61	1.65783	19.33	24.67	82.64	0.98658	80.84	84.24	.	.	.	.
	S42 IL-127	77.7767	4.44667	73.33	86.67	50.6667	2.72845	47	56	3.65667	0.05457	3.55	3.73	950.74	96.226	831.11	1141.11	4.38667	0.24127	4	4.83	7.77667	0.29356	7.33	8.33	1.77333	0.0318	1.72	1.83	12.1667	0.53766	11.33	13.17	119.333	9.1763	101.07	130.03	22.5333	1.8809	18.8	24.8	81.14	0.13796	80.93	81.4	.	.	.	.
	S42 IL-128	88.89	5.87924	80	100	50.3333	3.71184	43	55	4.22333	0.15388	3.92	4.42	1101.85	117.958	946.67	1333.33	4.44333	0.29418	4	5	7.88667	0.24127	7.5	8.33	1.78667	0.08838	1.67	1.96	12.33	0.5	11.83	13.33	129.22	8.0923	114.83	142.83	18.59	0.14295	18.4	18.87	85.5133	0.82127	83.98	86.79	.	.	.	.
	S42 IL-129	82.2233	2.22333	80	86.67	51	1	50	53	3.85333	0.16496	3.58	4.15	1292.96	47.194	1198.89	1346.67	6.83333	0.69336	5.5	7.83	8.94333	0.39095	8.33	9.67	1.33333	0.11289	1.13	1.52	15.7767	0.97443	13.83	16.83	222.833	17.204	191.4	250.67	20.72	0.54077	20.13	21.8	90.6133	0.57089	89.48	91.3	.	.	.	.
	S42 IL-130	84.4433	4.44333	80	93.33	50	2.51661	45	53	4.04333	0.18702	3.67	4.25	835.85	75.435	685.33	920	3.63	0.35119	3.23	4.33	6.27667	0.53183	5.33	7.17	1.73333	0.08333	1.65	1.9	9.9133	0.85452	8.57	11.5	157.133	3.0923	152.2	162.83	20.9233	2.65622	16.37	25.57	86.7133	1.52318	84.3	89.53	.	.	.	.
	S42 IL-131	88.89	2.22	86.67	93.33	61	1.1547	59	63	3.41667	0.1923	3.15	3.79	1395.78	63.204	1300	1515.11	6.69	0.30616	6.17	7.23	9	0.09815	8.83	9.17	1.35	0.05686	1.24	1.43	15.6867	0.36223	15	16.23	223.533	11.3767	209.73	246.1	21.5667	3.52081	17.43	28.57	90.2633	1.79342	86.7	92.4	.	.	.	.
	S42 IL-132	91.11	2.22	86.67	93.33	49	2.08167	46	53	4.41333	0.10651	4.21	4.57	1348.37	67.875	1275.56	1484	6.57667	0.42255	6	7.4	8.22	0.45508	7.33	8.83	1.26	0.10504	1.15	1.47	14.8	0.64392	13.67	15.9	196.843	6.9474	183	204.8	26.1333	0.31688	25.5	26.47	86.6867	0.58936	85.56	87.55	.	.	.	.
	S42 IL-133	91.1133	4.44333	86.67	100	56.3333	0.66667	55	57	3.86333	0.17381	3.62	4.2	1359.63	58.815	1276.67	1473.33	6.75667	0.89455	5.1	8.17	8.27667	0.33592	7.67	8.83	1.25667	0.12574	1.08	1.5	15.0333	1.23007	12.77	17	214.39	29.9832	171.17	272	23.9967	3.03827	17.93	27.33	88.7	1.04242	86.63	89.95	.	.	.	.
	S42 IL-134	75.5533	2.22333	73.33	80	51	1	49	52	3.48667	0.21667	3.27	3.92	1024.59	34.578	972.89	1090.22	5.86667	0.70553	4.8	7.2	7.72333	0.05333	7.67	7.83	1.35333	0.16476	1.06	1.63	13.59	0.66613	12.63	14.87	191.853	22.681	157.53	234.7	21.41	1.39371	18.7	23.33	88.6467	0.97868	87.27	90.54	.	.	.	.
	S42 IL-135	84.4467	2.22333	80	86.67	54	2.64575	49	58	3.72333	0.30688	3.17	4.23	1201.63	79.481	1097.78	1357.78	6.73333	0.68025	5.67	8	7.5	0.25423	7	7.83	1.13333	0.08743	0.96	1.24	14.2367	0.86859	12.67	15.67	154.623	26.449	113.5	204	15.7533	4.42209	9.33	24.23	90.18	1.0813	88.12	91.78	.	.	.	.
	S42 IL-136	93.3333	3.84804	86.67	100	57.3333	5.78312	47	67	3.92333	0.24741	3.53	4.38	1389.7	38.503	1349.11	1466.67	7.46667	0.07126	7.33	7.57	7.44333	0.29418	7	8	0.99667	0.03756	0.93	1.06	14.9133	0.33198	14.5	15.57	232.253	10.9941	218.73	254.03	37.08	1.31761	34.47	38.7	83.9933	0.67531	82.72	85.02	.	.	.	.
	S42 IL-137	62.2233	2.22333	60	66.67	47.6667	0.66667	47	49	2.88667	0.10667	2.78	3.1	981.7	88.267	854	1151.11	7.44333	0.29868	6.9	7.93	8.27667	0.57981	7.33	9.33	1.11	0.03606	1.06	1.18	15.7233	0.87798	14.23	17.27	209.29	5.9171	198.37	218.7	31.53	0.61101	30.73	32.73	84.92	0.32512	84.31	85.42	.	.	.	.
	S42 IL-138	84.4467	2.22333	80	86.67	54	3.05505	48	58	3.74333	0.13544	3.54	4	1223.26	54.065	1133.33	1320.22	6.51333	0.16697	6.2	6.77	7.96667	0.37293	7.4	8.67	1.22333	0.06888	1.09	1.32	14.4767	0.37883	14.03	15.23	204.447	17.0285	171.8	229.17	25.7333	4.06851	21.6	33.87	87.3333	1.86835	84.05	90.52	.	.	.	.
	S42 IL-139	80	3.85093	73.33	86.67	54.6667	3.28295	50	61	3.44667	0.07796	3.31	3.58	1039.85	52.1	938.67	1112	5.88	0.42673	5.1	6.57	7.13	0.15275	6.83	7.33	1.23	0.09539	1.12	1.42	13.01	0.46522	12.33	13.9	179.7	8.0465	165.9	193.77	25.3	2.97041	21	31	86.0067	1.02126	84	87.34	.	.	.	.
	S42 IL-140	71.11	2.22	66.67	73.33	50.3333	1.20185	48	52	3.27667	0.04631	3.2	3.36	968.45	124.223	720	1092.67	6.18	0.60863	4.97	6.9	7.35333	0.76456	5.83	8.23	1.19	0.02517	1.16	1.24	13.5333	1.36667	10.8	14.9	190.32	24.7917	140.83	217.7	26.1433	2.83417	23	31.8	85.9467	1.64423	83.67	89.14	.	.	.	.
	S42 IL-141	77.7767	2.22333	73.33	80	50.6667	3.52767	44	56	3.66667	0.19342	3.33	4	1114.52	110.88	920	1304	6.02	0.77358	4.5	7.03	8.33333	0.68465	7	9.27	1.40667	0.07688	1.32	1.56	14.3567	1.45895	11.5	16.3	185.823	25.9737	157.1	237.67	23.6233	3.2787	17.07	27.1	87.0833	1.87471	83.34	89.14	.	.	.	.
	S42 IL-142	77.7767	2.22333	73.33	80	52	0.57735	51	53	3.53333	0.14051	3.27	3.75	1076.89	66.508	953.33	1181.33	6.21	0.47057	5.5	7.1	7.61333	0.05667	7.5	7.67	1.23667	0.08253	1.08	1.36	13.8233	0.51466	13	14.77	200.643	18.5261	163.93	223.33	32.61	4.51048	23.6	37.5	83.8933	0.90271	82.53	85.6	.	.	.	.
	S42 IL-143	80	3.85093	73.33	86.67	46.3333	1.45297	44	49	4.12	0.25166	3.82	4.62	936.52	149.011	669.33	1184.44	4.69	0.50639	3.7	5.37	7.00333	1.20185	4.67	8.67	1.47333	0.1374	1.26	1.73	11.69	1.67025	8.37	13.67	177.133	20.1437	147.93	215.77	27.1	4.99222	20.67	36.93	84.8467	1.45182	82.88	87.68	.	.	.	.
	S42 IL-144	68.89	2.22	66.67	73.33	40	0.57735	39	41	4.12	0.13317	3.9	4.36	792	14.888	762.67	811.11	4.63667	0.23333	4.17	4.87	6.9	0.3371	6.23	7.3	1.49	0.01	1.47	1.5	11.5333	0.56811	10.4	12.17	119.21	3.9387	113.67	126.83	22.3433	1.52618	19.83	25.1	81.28	0.90068	80.21	83.07	.	.	.	.
	S42 IL-146	82.22	5.87924	73.33	93.33	43.6667	2.66667	41	49	4.45	0.09292	4.27	4.58	812.96	49.434	757.33	911.56	3.63333	0.02028	3.6	3.67	6.27667	0.29356	5.83	6.83	1.72667	0.07265	1.61	1.86	9.9133	0.30585	9.47	10.5	167.463	11.7553	153.53	190.83	13.6	1.0323	11.67	15.2	91.8067	0.85365	90.1	92.7	.	.	.	.
	S42 IL-147	68.89	2.22	66.67	73.33	43	1.73205	40	46	3.83	0.21656	3.4	4.09	837.04	26.052	806.67	888.89	4.77667	0.24395	4.33	5.17	7.41333	0.43306	6.67	8.17	1.55	0.01528	1.53	1.58	12.1867	0.67296	11	13.33	179.29	10.8051	158.13	193.67	14.4667	1.55716	11.4	16.47	91.98	0.40731	91.5	92.79	.	.	.	.
	S42 IL-148	75.5533	2.22333	73.33	80	41	2.08167	37	44	4.38333	0.13544	4.18	4.64	933.78	38.982	862.89	997.33	5.46667	0.11724	5.33	5.7	6.89	0.32316	6.4	7.5	1.26333	0.07333	1.19	1.41	12.3567	0.3112	11.77	12.83	178.57	13.4143	152.37	196.67	14.9533	0.46247	14.13	15.73	91.49	0.91016	89.67	92.43	.	.	.	.
	S42 IL-149	86.6667	6.66667	80	100	42.6667	4.70225	37	52	4.73333	0.11289	4.53	4.92	903.11	108.544	736	1106.67	3.73333	0.36753	3.03	4.27	6.63667	0.29059	6.17	7.17	1.80333	0.14263	1.54	2.03	10.3667	0.58743	9.2	11.07	148.03	2.2279	144.33	152.03	18.4333	1.74368	15.17	21.13	87.5167	1.29494	85.69	90.02	.	.	.	.
	S42 IL-153	75.5567	4.44333	66.67	80	37.3333	2.33333	35	42	4.69333	0.19333	4.5	5.08	878.67	199.04	553.33	1240	4.91667	0.94123	3.63	6.75	6.53	1.19147	4.67	8.75	1.33	0.04041	1.28	1.41	11.4433	2.12804	8.3	15.5	176.993	22.0412	142.23	217.85	23.4733	7.48834	15.97	38.45	87.2533	2.51039	82.35	90.64	.	.	.	.
	S42 IL-176	82.2233	2.22333	80	86.67	55.6667	2.72845	52	61	3.49333	0.10398	3.31	3.67	1398.89	20.556	1378	1440	7.18667	0.35667	6.83	7.9	9.85667	0.66094	9.07	11.17	1.38	0.13229	1.18	1.63	17.0433	0.61336	15.9	18	189.823	20.2285	155.43	225.47	31.0433	2.95452	25.7	35.9	83.61	0.24132	83.28	84.08	.	.	.	.
150 mM NaCl	Scarlett	77.7767	2.22333	73.33	80	57.6667	3.84419	52	65	3.06	0.24062	2.58	3.33	890.52	23.809	855.56	936	5.7	0.16623	5.37	5.9	5.75667	0.0696	5.63	5.87	1.01333	0.02028	0.98	1.05	11.4567	0.2285	11	11.7	172	1.6603	170.03	175.3	33.3567	0.43762	32.87	34.23	80.6067	0.06839	80.47	80.68	.	.	.	.
	S42 IL-101	73.3333	3.84804	66.67	80	56	3.78594	49	62	2.91667	0.09171	2.82	3.1	921.85	60.414	860	1042.67	5.73	0.17321	5.43	6.03	6.83333	0.25641	6.33	7.17	1.19333	0.02848	1.16	1.25	12.5667	0.4001	11.77	13.03	192.547	10.1737	172.8	206.67	39.91	3.44757	33.23	44.73	79.3467	0.73044	78.35	80.77	.	.	.	.
	S42 IL-102	73.3367	6.66667	66.67	86.67	55	5.50757	46	65	3	0.23094	2.6	3.4	950.37	60.375	871.11	1068.89	5.91	0.23965	5.5	6.33	7.11	0.14742	6.83	7.33	1.20333	0.02333	1.16	1.24	13.0233	0.38753	12.33	13.67	207.947	8.3469	194.17	223	40.8467	2.5897	36.4	45.37	80.3933	0.46312	79.66	81.25	.	.	.	.
	S42 IL-103	60	3.85093	53.33	66.67	47	4.04145	42	55	2.77667	0.27667	2.5	3.33	537.41	41.207	455.56	586.67	3.61333	0.53061	3	4.67	5.49667	0.83333	3.83	6.33	1.54667	0.22784	1.28	2	9.11	1.21947	6.83	11	168.433	31.9071	111.93	222.37	30.7	4.42941	23.13	38.47	81.3967	1.04503	79.33	82.7	.	.	.	.
	S42 IL-104	71.11	2.22	66.67	73.33	54.6667	3.1798	49	60	2.88333	0.16915	2.55	3.1	805.41	44.647	722.22	875.11	4.64667	0.07881	4.5	4.77	6.67	0.28868	6.17	7.17	1.43333	0.05696	1.32	1.5	11.31	0.32517	10.83	11.93	201.547	6.7301	189.5	212.77	41.9567	2.44926	38.9	46.8	79.2067	0.63446	78	80.15	.	.	.	.
	S42 IL-105	68.89	2.22	66.67	73.33	53.3333	3.1798	48	59	2.84667	0.17751	2.64	3.2	818.52	22.529	777.78	855.56	4.86333	0.03333	4.83	4.93	7.02	0.19	6.83	7.4	1.44	0.03	1.41	1.5	11.89	0.22	11.67	12.33	181.553	8.1672	170	197.33	34.4667	1.97165	30.6	37.07	81.0233	0.62839	79.85	82	.	.	.	.
	S42 IL-106	80	3.85093	73.33	86.67	66.3333	6.17342	54	73	2.49	0.31943	2	3.09	909.04	61.718	787.11	986.67	4.54667	0.06227	4.47	4.67	6.81333	0.43345	6.27	7.67	1.49333	0.07424	1.4	1.64	11.3533	0.49451	10.73	12.33	197.067	6.4891	185.57	208.03	32.6767	2.38485	29.17	37.23	83.3633	1.40668	81.16	85.98	.	.	.	.
	S42 IL-107	75.5533	2.22333	73.33	80	57.6667	2.18581	55	62	2.91333	0.0491	2.83	3	863.55	93.938	684.44	1002.22	5.04333	0.7507	4	6.5	6.39	0.5493	5.33	7.17	1.29	0.10017	1.1	1.44	11.4333	1.25462	9.33	13.67	187.557	13.8676	163	211	40.6367	2.53333	35.57	43.17	78.28	0.70038	77.12	79.54	.	.	.	.
	S42 IL-108	64.4467	2.22333	60	66.67	49.6667	2.33333	45	52	2.86667	0.06667	2.8	3	726.44	47.473	644.44	808.89	5.28667	0.41898	4.5	5.93	6.01333	0.44296	5.17	6.67	1.14	0.05508	1.04	1.23	11.3	0.81505	9.67	12.13	180.153	3.6814	172.93	185	39.6633	0.72188	38.43	40.93	77.95	0.85424	76.33	79.23	.	.	.	.
	S42 IL-109	86.6667	3.84804	80	93.33	65.3333	3.4801	59	71	2.97667	0.05175	2.92	3.08	1300	58.89	1186.67	1384.44	7.72333	0.14678	7.5	8	7.27667	0.05333	7.17	7.33	0.94333	0.01856	0.92	0.98	14.9967	0.16667	14.83	15.33	224.7	3.1176	220.43	230.77	39.3333	1.06962	37.67	41.33	82.4833	0.61667	81.25	83.1	.	.	.	.
	S42 IL-110	71.1133	4.44333	66.67	80	56	4.3589	49	64	2.75667	0.17854	2.5	3.1	800.3	14.756	771.11	818.67	5.41333	0.38628	4.9	6.17	5.91	0.31214	5.33	6.4	1.1	0.0781	0.97	1.24	11.3233	0.57345	10.23	12.17	153.177	13.9276	125.33	167.7	31.1667	4.49623	23.5	39.07	79.78	1.62231	76.54	81.55	.	.	.	.
	S42 IL-111	77.7767	8.0108	66.67	93.33	62	6.02771	55	74	2.67	0.20306	2.3	3	806.07	64.208	715.56	930.22	4.33333	0.26971	3.8	4.67	6.08	0.04933	6	6.17	1.41333	0.10349	1.3	1.62	10.41	0.22745	9.97	10.73	160.2	15.711	136.67	190	33.51	4.36231	26.13	41.23	79.21	0.83612	78.3	80.88	.	.	.	.
	S42 IL-112	88.8867	4.44333	80	93.33	69.3333	2.66667	64	72	2.79667	0.06333	2.67	2.86	940.15	59.421	866.67	1057.78	4.42333	0.28904	4.1	5	6.16667	0.51063	5.5	7.17	1.41	0.16258	1.17	1.72	10.5867	0.51401	9.6	11.33	200.07	9.4319	181.67	212.87	33.7667	4.89848	23.97	38.73	83.28	1.77265	81.23	86.81	.	.	.	.
	S42 IL-113	71.11	2.22	66.67	73.33	52.3333	4.66667	43	57	3.11333	0.29333	2.82	3.7	720.74	63.081	597.78	806.67	4.26667	0.39843	3.63	5	5.83333	0.25641	5.33	6.17	1.38333	0.09171	1.2	1.48	10.1	0.59719	8.97	11	152.443	11.2953	130.33	167.5	32.7333	2.74368	27.9	37.4	78.5	1.10077	76.55	80.36	.	.	.	.
	S42 IL-114	68.89	2.22	66.67	73.33	52.3333	2.96273	48	58	2.94333	0.1374	2.73	3.2	652.96	15.902	623.33	677.78	3.9	0.24007	3.5	4.33	5.61	0.30892	5	6	1.44333	0.05812	1.35	1.55	9.5133	0.51401	8.5	10.17	164.923	8.3437	150.6	179.5	38.1433	2.55601	34.4	43.03	76.9067	0.45116	76.03	77.53	.	.	.	.
	S42 IL-115	91.11	2.22	86.67	93.33	67.6667	1.85592	64	70	3.05	0.02517	3	3.08	885.71	123.556	684.67	1110.67	3.79	0.65607	2.9	5.07	5.88667	0.52903	5	6.83	1.59667	0.12333	1.35	1.72	9.6767	1.1761	7.9	11.9	163.91	18.1412	141	199.73	36.8233	3.75378	32.97	44.33	77.4833	0.51291	76.48	78.17	.	.	.	.
	S42 IL-116	82.2233	2.22333	80	86.67	61	4.72582	52	68	3.06333	0.30339	2.75	3.67	699.7	54.533	592	768.44	2.88667	0.33548	2.4	3.53	5.61	0.45508	5	6.5	1.99	0.25515	1.51	2.38	8.5	0.55973	7.4	9.23	143.823	7.14	132	156.67	31.8333	2.73333	29.1	37.3	77.92	0.99027	76.19	79.62	.	.	.	.
	S42 IL-117	84.4433	4.44333	80	93.33	66	3	63	72	2.78667	0.03667	2.75	2.86	759.85	68.681	626.67	855.56	3.49	0.18193	3.17	3.8	5.50333	0.44096	4.67	6.17	1.57	0.05	1.47	1.62	8.99	0.62429	7.83	9.97	163.413	9.7077	144	173.37	35.1567	3.65735	27.97	39.93	78.6067	1.05563	76.97	80.58	.	.	.	.
	S42 IL-118	86.6667	3.84804	80	93.33	69.6667	3.71184	65	77	2.64333	0.10588	2.5	2.85	796.59	26.661	746.67	837.78	2.96667	0.48827	2	3.57	6.27667	0.14678	6	6.5	2.24	0.3807	1.82	3	9.2467	0.63394	8	10.07	151.823	0.8272	150.17	152.7	36.4433	1.47541	34.47	39.33	76	0.89478	74.22	77.05	.	.	.	.
	S42 IL-119	68.89	2.22	66.67	73.33	51.3333	1.85592	49	55	3.03333	0.03333	3	3.1	650.89	62.331	577.78	774.89	3.74667	0.35713	3.17	4.4	5.66667	0.34748	5	6.17	1.53333	0.15377	1.36	1.84	9.4133	0.58613	8.67	10.57	174.277	18.9946	151.53	212	35.79	5.34756	27.47	45.77	79.6167	1.12761	78.41	81.87	.	.	.	.
	S42 IL-120	73.3333	3.84804	66.67	80	56.3333	3.33333	53	63	2.87667	0.15235	2.7	3.18	924.82	41.227	846.67	986.67	5.84333	0.35709	5.33	6.53	6.78	0.38786	6.17	7.5	1.17667	0.13569	0.94	1.41	12.62	0.14978	12.33	12.83	217.277	5.2551	206.83	223.5	42.6233	2.60963	37.43	45.67	80.33	1.50613	77.92	83.1	.	.	.	.
	S42 IL-121	80	3.85093	73.33	86.67	57.3333	1.76383	54	60	3.21	0.16703	3	3.54	742.37	71.756	660	885.33	3.42333	0.50683	2.7	4.4	5.89	0.43405	5.17	6.67	1.75667	0.12005	1.52	1.91	9.3133	0.93695	7.87	11.07	156.547	18.6321	125.2	189.67	32	5.26038	23.43	41.57	79.7767	0.9288	78.08	81.28	.	.	.	.
	S42 IL-122	84.4467	2.22333	80	86.67	69.6667	0.66667	69	71	2.49333	0.12914	2.25	2.69	1050.15	83.391	889.78	1170	5.44333	0.69153	4.1	6.4	7.02333	0.44517	6.17	7.67	1.31333	0.10682	1.13	1.5	12.4667	1.09897	10.27	13.63	172.69	16.0982	151.47	204.27	30.2467	3.03198	25.07	35.57	82.4267	1.28144	80.13	84.56	.	.	.	.
	S42 IL-123	73.3333	3.84804	66.67	80	55	4.3589	48	63	3.01333	0.13544	2.75	3.2	519.11	10.787	504	540	1.63333	0.14859	1.47	1.93	5.5	0.38682	4.83	6.17	3.38667	0.14518	3.19	3.67	7.1333	0.52387	6.3	8.1	136.177	13.4962	110.93	157.07	32.6	4.00004	28.57	40.6	76.0033	1.83337	74.15	79.67	.	.	.	.
	S42 IL-124	95.5533	2.22333	93.33	100	68	2.88675	63	73	3.25667	0.1217	3.13	3.5	1097.41	54.345	1011.11	1197.78	4.89	0.30892	4.5	5.5	6.61	0.36295	6.17	7.33	1.35333	0.02848	1.32	1.41	11.4967	0.66667	10.83	12.83	166.977	5.8799	155.67	175.43	35.0367	3.19653	29.17	40.17	78.9833	1.92347	77.02	82.83	.	.	.	.
	S42 IL-125	73.3333	3.84804	66.67	80	50.6667	6.38575	39	61	3.43	0.3499	2.92	4.1	796.66	90.76	672.22	973.33	4.61333	0.62707	3.5	5.67	6.22333	0.27667	5.67	6.5	1.38667	0.13569	1.15	1.62	10.8367	0.88192	9.17	12.17	165.523	6.4578	155	177.27	37.5233	2.78506	33	42.6	77.3433	1.28438	75.97	79.91	.	.	.	.
	S42 IL-126	80	3.85093	73.33	86.67	63.6667	3.1798	60	70	2.69667	0.11348	2.55	2.92	1105.33	69.111	970.44	1198.89	5.69	0.17349	5.4	6	8.11	0.14742	7.83	8.33	1.42667	0.01856	1.39	1.45	13.7967	0.31798	13.23	14.33	200.397	4.0337	192.33	204.53	43.3	4.28489	34.9	48.97	78.46	1.74319	76.06	81.85	.	.	.	.
	S42 IL-127	91.11	2.22	86.67	93.33	52	0.57735	51	53	4.19	0.1044	4	4.36	450.15	58.615	367.11	563.33	1.03333	0.22154	0.6	1.33	3.94333	0.61333	3.33	5.17	4.1	0.78715	2.86	5.56	4.9767	0.77924	3.93	6.5	114.043	3.7778	108.67	121.33	26.6333	2.63889	21.43	30	76.6067	2.45397	72.39	80.89	.	.	.	.
	S42 IL-128	91.1133	4.44333	86.67	100	58	3.4641	52	64	3.75667	0.13346	3.54	4	840.52	163.249	664.44	1166.67	3.65667	0.75887	2.8	5.17	5.44667	0.54609	4.67	6.5	1.55667	0.17033	1.26	1.85	9.1033	1.28625	7.67	11.67	158.89	6.2243	147.33	168.67	37.7233	0.72218	36.5	39	76.21	0.74413	75.23	77.67	.	.	.	.
	S42 IL-129	84.4467	2.22333	80	86.67	57	2.51661	52	60	3.50333	0.08647	3.38	3.67	710.15	52.994	642.67	814.67	3.34333	0.44367	2.87	4.23	5.05667	0.11333	4.83	5.17	1.55667	0.17381	1.22	1.8	8.4	0.5056	7.77	9.4	145.403	8.4531	130.17	159.37	31.0633	0.50442	30.33	32.03	78.51	1.11267	76.31	79.9	.	.	.	.
	S42 IL-130	84.4433	4.44333	80	93.33	63.6667	4.66667	55	71	2.97667	0.24361	2.58	3.42	851.85	29.518	800	902.22	4.72333	0.33592	4.17	5.33	5.38667	0.05667	5.33	5.5	1.15333	0.09262	1	1.32	10.1133	0.29418	9.67	10.67	164.69	14.0176	136.67	179.5	36.6567	3.78904	29.87	42.97	77.78	0.90534	76.06	79.13	.	.	.	.
	S42 IL-131	82.2233	2.22333	80	86.67	62	3.51188	58	69	2.98	0.14731	2.69	3.17	476.3	59.342	378.67	583.56	1.82333	0.12991	1.57	2	3.94333	0.48254	3.17	4.83	2.16	0.19218	1.92	2.54	5.7633	0.57831	4.73	6.73	137.387	8.9956	119.43	147.33	27.7333	2.97143	24.53	33.67	79.78	1.79117	76.85	83.03	.	.	.	.
	S42 IL-132	95.5533	2.22333	93.33	100	75	2.08167	72	79	2.76667	0.04702	2.71	2.86	1437.78	23.756	1390.67	1466.67	7.62333	0.10088	7.43	7.77	7.43333	0.2403	7	7.83	0.97333	0.0318	0.91	1.01	15.0567	0.27966	14.67	15.6	241.867	15.8128	218	271.77	45.49	1.9114	41.8	48.2	81.13	0.58535	80.3	82.26	.	.	.	.
	S42 IL-133	84.4433	4.44333	80	93.33	67.3333	2.848	64	73	2.68	0.06083	2.58	2.79	784.59	96.365	634.67	964.44	3.45333	0.59767	2.43	4.5	5.77667	0.14678	5.5	6	1.77	0.27731	1.3	2.26	9.23	0.7	7.93	10.33	166.887	14.9174	139.5	190.83	35.8	4.06243	31.2	43.9	78.5567	1.25491	77	81.04	.	.	.	.
	S42 IL-134	88.8867	4.44333	80	93.33	64.6667	2.4037	60	68	3.14333	0.08373	3	3.29	1035.56	91.767	866.67	1182.22	5.17	0.28868	4.67	5.67	6.44667	0.39985	5.67	7	1.25667	0.09563	1.1	1.43	11.61	0.5493	10.83	12.67	173.677	9.1474	156.17	187.03	33.3133	3.74378	29.47	40.8	80.88	1.48617	78.19	83.32	.	.	.	.
	S42 IL-135	93.3333	3.84804	86.67	100	69.6667	4.33333	62	77	3.03333	0.10525	2.87	3.23	704.52	67.091	591.11	823.33	2.43333	0.23398	2.17	2.9	5.11333	0.52903	4.17	6	2.13	0.2829	1.78	2.69	7.5433	0.60842	6.33	8.23	137.877	3.127	134.67	144.13	33.8967	1.03976	32.13	35.73	75.39	0.95168	73.5	76.53	.	.	.	.
	S42 IL-136	91.1133	4.44333	86.67	100	64.3333	3.92994	59	72	3.29667	0.08212	3.2	3.46	641.11	54.086	534.44	710	2.23333	0.40916	1.43	2.77	4.79667	0.29059	4.33	5.33	2.33333	0.50965	1.57	3.3	7.0333	0.48036	6.17	7.83	124.367	8.6026	110.37	140.03	26.91	2.80525	23.7	32.5	78.4133	1.16811	76.79	80.68	.	.	.	.
	S42 IL-137	68.89	2.22	66.67	73.33	47.3333	1.45297	45	50	3.41	0.21548	3	3.73	631.33	30.701	573.33	677.78	3.4	0.16523	3.1	3.67	5.78	0.38786	5.17	6.5	1.7	0.10149	1.5	1.83	9.18	0.49743	8.6	10.17	166.067	16.2833	133.5	182.37	37.2233	3.96861	29.5	42.67	77.6133	0.52235	76.6	78.34	.	.	.	.
	S42 IL-138	86.6667	3.84804	80	93.33	67	3.21455	61	72	2.85	0.04359	2.77	2.92	950.22	95.05	800	1126.22	4.29667	0.26034	3.83	4.73	6.61	0.36295	6.17	7.33	1.54	0.04359	1.46	1.61	10.9133	0.60982	10	12.07	165.89	14.6281	143.57	193.43	33.4867	5.30118	24	42.33	80.05	1.62586	78.11	83.28	.	.	.	.
	S42 IL-139	86.6667	3.84804	80	93.33	66.3333	3.1798	60	70	2.89667	0.10333	2.69	3	523.78	31.336	491.56	586.44	2.26333	0.3383	1.83	2.93	3.79667	0.20276	3.43	4.13	1.73667	0.21828	1.31	2.03	6.07	0.43589	5.27	6.77	125.357	7.1237	113.77	138.33	22.7667	5.50234	15.4	33.53	82.2	3.27551	75.76	86.46	.	.	.	.
	S42 IL-140	68.89	2.22	66.67	73.33	48	2.51661	43	51	3.35333	0.2021	3	3.7	597.41	25.388	566.67	647.78	2.89	0.20108	2.5	3.17	5.78	0.20108	5.5	6.17	2.03	0.2203	1.79	2.47	8.6667	0.09528	8.5	8.83	134.743	1.7342	132.23	138.07	31.3967	2.39537	26.93	35.13	76.7133	1.62266	74.55	79.89	.	.	.	.
	S42 IL-141	77.7767	2.22333	73.33	80	61.3333	0.88192	60	63	2.74	0.10693	2.55	2.92	827.48	61.536	741.33	946.67	3.81	0.68973	2.93	5.17	6.83333	0.34748	6.33	7.5	1.9	0.3061	1.29	2.25	10.6433	0.74488	9.27	11.83	159.6	15.2656	144.1	190.13	33.4333	3.23868	28.8	39.67	79.0433	0.588	77.98	80.01	.	.	.	.
	S42 IL-142	86.6667	3.84804	80	93.33	66	4.16333	60	74	2.93	0.1124	2.71	3.08	981.19	59.896	866.67	1068.89	4.54333	0.15452	4.3	4.83	6.77667	0.36498	6.33	7.5	1.49	0.04163	1.41	1.55	11.32	0.50507	10.8	12.33	174.857	13.9725	149.8	198.1	37.9767	4.68339	30.13	46.33	78.4267	0.96129	76.61	79.88	.	.	.	.
	S42 IL-143	86.6667	3.84804	80	93.33	63.6667	1.76383	61	67	3.09333	0.08838	2.92	3.21	768.67	39.235	690.67	815.11	3.14333	0.37887	2.73	3.9	5.72	0.20108	5.33	6	1.88333	0.25899	1.37	2.2	8.8633	0.18559	8.63	9.23	148.457	18.8232	113.9	178.67	34.3667	6.76322	20.9	42.2	77.2833	2.30501	73.82	81.65	.	.	.	.
	S42 IL-144	73.33	0	73.33	73.33	49	1.73205	46	52	3.54667	0.15878	3.27	3.82	578.52	25.649	542.67	628.22	2.36667	0.36753	1.83	3.07	5.52333	0.02333	5.5	5.57	2.44333	0.36195	1.79	3.04	7.89	0.35086	7.4	8.57	139.467	9.9912	123.73	158	29.3133	2.60631	26.27	34.5	79.0167	0.57909	78.16	80.12	.	.	.	.
	S42 IL-146	84.4433	4.44333	80	93.33	61.3333	3.52767	56	68	3.15667	0.09563	3	3.33	614.22	8.757	597.33	626.67	2.32333	0.12454	2.17	2.57	5.00333	0.44096	4.17	5.67	2.16667	0.23024	1.87	2.62	7.32	0.4609	6.4	7.83	126.047	5.598	115.4	134.37	25.9767	1.26209	23.83	28.2	79.3933	0.23483	79.01	79.82	.	.	.	.
	S42 IL-147	82.22	5.87924	73.33	93.33	61.6667	3.52767	55	67	2.98667	0.13296	2.75	3.21	834.37	24.427	796.44	880	3.95667	0.55213	2.87	4.67	6.33333	0.50736	5.67	7.33	1.64333	0.17704	1.38	1.98	10.2867	1.00194	8.53	12	167.39	21.5509	126	198.5	33.9333	5.21994	23.5	39.47	79.86	1.06782	77.79	81.35	.	.	.	.
	S42 IL-148	57.7767	2.22333	53.33	60	43.3333	1.20185	41	45	2.99667	0.06642	2.88	3.11	723.04	71.679	583.11	820	5.18	0.54994	4.27	6.17	7.28	0.30892	6.67	7.67	1.42667	0.10477	1.22	1.56	12.4567	0.80634	10.93	13.67	206.51	26.4003	179.2	259.3	32.28	2.12684	28.3	35.57	83.9367	2.0725	80.15	87.29	.	.	.	.
	S42 IL-149	79.9967	6.66667	73.33	93.33	60.6667	5.92546	52	72	2.95333	0.16272	2.73	3.27	796.81	58.88	689.33	892.22	4.02333	0.83139	3	5.67	6.05667	0.24127	5.67	6.5	1.6	0.22811	1.15	1.89	10.08	1.06604	8.67	12.17	162.49	26.4067	126	213.8	34.3433	5.23006	24.93	43	78.7767	1.27668	76.23	80.21	.	.	.	.
	S42 IL-153	71.11	2.22	66.67	73.33	42.3333	2.66667	37	45	4.04	0.13	3.91	4.3	283.48	7.915	271.11	298.22	1.04667	0.02333	1	1.07	2.94333	0.05667	2.83	3	2.81667	0.00667	2.81	2.83	3.99	0.08	3.83	4.07	71.22	30.9446	35.33	132.83	19.13	4.72476	11.93	28.03	68.9367	5.15191	61.68	78.9	.	.	.	.
	S42 IL-176	80	3.85093	73.33	86.67	60.6667	5.48736	51	70	2.96667	0.21489	2.62	3.36	1164.81	63.512	1038.89	1242.22	7.03333	0.32518	6.6	7.67	7.52	0.1159	7.33	7.73	1.07333	0.05487	0.98	1.17	14.5567	0.31013	14.17	15.17	201.433	17.0741	167.3	219.37	37.89	1.79845	34.77	41	81.04	0.98216	79.22	82.59	.	.	.	.
