# Supplementary material for: Detection and Verification of QTL for Salinity Tolerance at Germination and Seedling Stages Using Wild Barley Introgression Lines
Source: Plants (Basel). 2021 Oct 21;10(11):2246. doi: 10.3390/plants10112246 (PMC8624391; doi:10.3390/plants10112246)
Supplement: Supplementary file 1 [file plants-10-02246-s001.zip › Table S3.xlsx]

## Sheet: Sheet1
Table S3. Identification of putative QTL associated with salinity tolerance related traits at germination and seedling stages as line main effect and line by treatment interaction.
QTL	Int. lines	Chr.	Interval (cM)	Line main effect		Control		75 mM NaCl		150 mM NaCl
				Mean	RP%	Mean	RP%	Mean	RP%	Mean	RP%
Seed viability percentage (SVP; %)
	Scarlett			91.7 SC
QVP.S42IL.1H	S42IL-141	1H	58.4 - 80.2	73.3	-20.0**	-	-	-	-	-	-
QVP.S42IL.2H	S42IL-107	2H	12.5 - 41.2	73.3	-20.0**	-	-	-	-	-	-
QVP.S42IL.3H	S42IL-140	3H	86.2 - 148.2	75	-18.2*	-	-	-	-	-	-
QVP.S42IL.5H	S42IL-126	5H	76.2 - 120.3	75	-18.2*	-	-	-	-	-	-
QVP.S42IL.7H.	S42IL-136	7H	84.6 - 110.8	76.7	-16.4*	-	-	-	-	-	-
Germination percentage (GP; %)
	Scarlett			81.5 SC		93.3 SC		73.3 SC		77.8 SC
QGP.S42IL.2H	S42IL-107	2H	12.5 - 41.2	-	-	80	-14.3**	64.4	-12.1	75.6	-2.9
QGP.S42IL.3H.a	S42IL-112	3H	59 - 90.9	91.9	12.7**	-	-	-	-	-	-
QGP.S42IL.3H.b	S42IL-140	3H	86.2 - 148.2	72.6	-10.9*	77.8	-16.7**	71.1	-3	68.9	-11.4
QGP.S42IL.4H.a	S42IL-116	4H	1.1 - 40	91.9	12.7**	95.6	2.4	97.8	33.3**	82.2	5.7
QGP.S42IL.4H.b	S42IL-121	4H	51.9 - 81.2	-	-	73.3	-21.4**	71.1	-3	80	2.9
QGP.S42IL.5H	S42IL-126	5H	76.2 - 120.3	-	-	75.6	-19.0**	80	9.1	80	2.9
QGP.S42IL.6H.a	S42IL-148	6H	0.3 - 11.3	67.4	-0.91**	68.9	-26.2**	75.6	3	57.8	-25.7**
QGP.S42IL.6H.b	S42IL-128	6H	38 - 74.6	92.6	13.6**	-	-	-	-	-	-
QGP.S42IL.6H.c	S42IL-132	6H	94.9 - 108.3	91.9	12.7**	88.9	-4.8	91.1	24.2**	95.6	22.9**
QGP.S42IL.6H.d	S42IL-122	6H	103.8 - 126.6	90.4	10.9*	93.3	0	93.3	27.3**	84.4	8.6
QGP.S42IL.7H.a	S42IL-133	7H	12.7 - 37.6	-	-	88.9	-4.8	91.1	24.2**	84.4	8.6
QGP.S42IL.7H.b	S42IL-136	7H	84.6 - 110.8	90.4	10.9*	86.7	-7.1	93.3	27.3**	91.1	17.1
Shoot length (ShL; cm)
	Scarlett			7.2 SC		9.9 SC		6.2 SC		5.7 SC
QShl.S42IL.1H	S42IL-143	1H	82.6 - 112.3	5.7	-21.3**	9.3	-6	4.7	-24.8	3.1	-44.9**
QShl.S42IL.2H.a	S42IL-109	2H	33.9 - 62.7	-	-	7.7	-22.8	9.6	53.3**	7.7	35.5**
QShl.S42IL.2H.b	S42IL-153	2H	60.7 - 68.6	-	-	8.7	-12.6	4.9	-21.1	1	-81.6**
QShl.S42IL.2H.c	S42IL-110	2H	89.5 - 97.8	-	-	9	-9.6	9.4	50.8**	5.4	-5
QShl.S42IL.3H.a	S42IL-114	3H	75.9 - 144.9	-	-	6.3	-36.4**	7.9	26	3.9	-31.6
QShl.S42IL.3H.b	S42IL-140	3H	86.2 - 148.2	-	-	12.9	29.9*	6.2	-0.9	2.9	-49.3**
QShl.S42IL.3H.c	S42IL-115	3H	120.7 - 155	-	-	9.5	-4.8	8.7	40.1**	3.8	-33.5*
QShl.S42IL.4H.a	S42IL-116	4H	1.1 - 40	-	-	8.5	-14.9	7.8	24.8	2.9	-49.4**
QShl.S42IL.4H.b	S42IL-117	4H	17.8 - 49.9	-	-	8.9	-10.2	5.8	-6.3	3.5	-38.8**
QShl.S42IL.4H.c	S42IL-118	4H	35.9 - 54.6	-	-	10	1	7.3	17	3	-48.0**
QShl.S42IL.4H.d	S42IL-121	4H	51.9 - 81.2	5.4	-25.7**	-	-	-	-	-	-
QShl.S42IL.4H.f	S42IL-123	4H	85.6 - 111.3	5.8	-19.7**	10.1	1.7	5.8	-6.9	1.6	-71.3**
QShl.S42IL.5H.a	S42IL-125	5H	51.5 - 81.3	5.7	-21.3**	10	0.2	2.6	-57.8**	4.6	-19.1
QShl.S42IL.5H.b	S42IL-127	5H	138.5 - 162.5	5.4	-25.7**	10.8	9	4.4	-29.6	1	-81.9**
QShl.S42IL.6H.a	S42IL-149	6H	30 - 51	-	-	10.4	4.6	3.7	-40.1**	4	-29.4
QShl.S42IL.6H.b	S42IL-129	6H	47.5 - 79.6	-	-	9.6	-3.2	6.8	9.6	3.3	-41.3**
QShl.S42IL.6H.c	S42IL-130	6H	59.9 - 105.2	6	-17.7*	9.6	-3	3.6	-41.8**	4.7	-17.1
QShl.S42IL.6H.d	S42IL-131	6H	87.9 - 108.3	5.8	-20.4*	8.9	-10.6	6.7	7.3	1.8	-68.0**
QShl.S42IL.7H.a	S42IL-133	7H	12.7 - 37.6	-	-	9.7	-2.3	6.8	8.4	3.5	-39.4**
QShl.S42IL.7H.b	S42IL-135	7H	67.8 - 118.5	-	-	9.8	-1.7	6.7	8	2.4	-57.3**
QShl.S42IL.7H.c	S42IL-137	7H	86 - 127.5	-	-	11.2	12.8	7.4	19.4	3.4	-40.4**
QShl.S42IL.7H.d	S42IL-139	7H	129.5 - 141.1	-	-	10.6	6.2	5.9	-5.7	2.3	-60.3**
Root length (RL; cm)
	Scarlett			8.1 SC		11.3 SC		7.2 SC		5.8 SC
QRl.S42IL.2H.a	S42IL-109	2H	33.9 - 62.7	-	-	8.3	-26.8*	9.67	32.6**	7.3	26.4
QRl.S42IL.2H.b	S42IL-153	2H	60.7 - 68.6	6.3	-21.4**	9.7	-14.7	6.53	-10.4	2.9	-48.9**
QRl.S42IL.3H	S42IL-114	3H	75.9 - 144.9	-	-	7.6	-33.1**	8.94	22.7	5.6	-2.5
QRl.S42IL.4H	S42IL-116	4H	1.1 - 40	-	-	10.8	-4.3	9.79	34.2**	5.6	-2.5
QRl.S42IL.5H.a	S42IL-126	5H	76.2 - 120.3	-	-	10.6	-6.6	7.22	-0.91	8.1	40.9**
QRl.S42IL.5H.b	S42IL-176	5H	81.3 - 140.1	-	-	9.4	-16.6	9.86	35.2**	7.5	30.6**
QRl.S42IL.7H	S42IL-139	7H	129.5 - 141.1	-	-	12.1	6.4	7.13	-2.19	3.8	-34.0**
Seedling length (SL; cm)
	Scarlett			15.4 SC		21.3 SC		13.5 SC		11.5 SC
QSl.S42IL.2H.a	S42IL-107	2H	12.5 - 41.2	-	-	15.9	-25.4*	15.4	13.7	11.4	-0.2
QSl.S42IL.2H.b	S42IL-109	2H	33.9 - 62.7	-	-	16	-24.9	19.2	42.1**	15	30.9**
QSl.S42IL.2H.c	S42IL-153	2H	60.7 - 68.6	11.2	-26.9**	18.4	-13.7	11.4	-15.4	3.99	-65.2**
QSl.S42IL.2H.d	S42IL-110	2H	89.5 - 97.8	-	-	19.4	-8.8	18.3	35.1**	11.3	-1.2
QSl.S42IL.3H.a	S42IL-114	3H	75.9 - 144.9	-	-	13.9	-34.7**	16.8	24.2	9.51	-17
QSl.S42IL.3H.b	S42IL-140	3H	86.2 - 148.2	-	-	27	26.7**	13.5	0.1	8.67	-24.4
QSl.S42IL.3H.c	S42IL-115	3H	120.7 - 155	-	-	20.6	-3	17.4	28.4*	9.68	-15.5
QSl.S42IL.4H.a	S42IL-116	4H	1.1 - 40	-	-	19.3	-9.2	17.6	29.9*	8.5	-25.8*
QSl.S42IL.4H.b	S42IL-121	4H	51.9 - 81.2	12.9	-16.1*	-	-	-	-	-	-
QSl.S42IL.4H.c	S42IL-123	4H	85.6 - 111.3	-	-	21.8	2.3	14.8	9.8	7.13	-37.7**
QSl.S42IL.5H	S42IL-127	5H	138.5 - 162.5	13.1	-14.8*	22.2	4.4	12.2	-10	4.98	-56.6**
QSl.S42IL.6H	S42IL-132	6H	94.9 - 108.3	-	-	19.8	-7	14.8	9.4	15.1	31.4**
QSl.S42IL.7H	S42IL-135	7H	67.8 - 118.5	-	-	21	-1.3	14.2	5.3	7.54	-34.2**
Seedling vigor index (SVI)
	Scarlett			1289 SC		1986 SC		992 SC		891 SC
QSvi.S42IL.1H	S42IL-103	1H	32.2 - 53.7	-	-	1925	-3.1	1199	20.9	537	-39.7**
QSvi.S42IL.2H.a	S42IL-107	2H	12.5 - 41.2	1044	-19*	1277	-35.7**	991	0	864	-3
QSvi.S42IL.2H.b	S42IL-109	2H	33.9 - 62.7	-	-	1569	-21	1537	55.0**	1300	46.0**
QSvi.S42IL.2H.c	S42IL-153	2H	60.7 - 68.6	970	-24**	1750	-11.9	879	-11.4	283	-68.2**
QSvi.S42IL.2H.d	S42IL-110	2H	89.5 - 97.8	-	-	1597	-19.6	1416	42.8**	800	-10.1
QSvi.S42IL.3H.a	S42IL-111	3H	43.1 - 55.2	-	-	1599	-19.5	1412	42.4**	806	-9.5
QSvi.S42IL.3H.b	S42IL-114	3H	75.9 - 144.9	1064	-17*	1232	-38.0**	1309	32	653	-26.7
QSvi.S42IL.3H.c	S42IL-115	3H	120.7 - 155	-	-	1881	-5.3	1543	55.6**	886	-0.5
QSvi.S42IL.4H.a	S42IL-116	4H	1.1 - 40	-	-	1842	-7.3	1718	73.2**	700	-21.4
QSvi.S42IL.4H.b	S42IL-121	4H	51.9 - 81.2	960	-25**	-	-	-	-	-	-
QSvi.S42IL.4H.c	S42IL-123	4H	85.6 - 111.3	-	-	1934	-2.6	1216	22.6	519	-41.7**
QSvi.S42IL.5H	S42IL-127	5H	138.5 - 162.5	-	-	1875	-5.6	951	-4.1	450	-49.5**
QSvi.S42IL.6H.a	S42IL-148	6H	0.3 - 11.3	1004	-22**	1356	-31.7**	934	-5.8	723	-18.8
QSvi.S42IL.6H.b	S42IL-132	6H	94.9 - 108.3	1514	17.4*	1758	-11.5	1348	36.0*	1438	61.5**
Seedling fresh weight (SFW; mg)
	Scarlett			211.5 SC		278.7 SC		184 SC		172 SC
QSfw.S42IL.2H.a	S42IL-107	2H	12.5 - 41.2	155.7	-26**	191.3	-31.4*	88.3	-52.0**	187.6	9
QSfw.S42IL.2H.b	S42IL-144	2H	33.9 - 50.1	148.9	-29**	-	-	-	-	-	-
QSfw.S42IL.2H.c	S42IL-153	2H	60.7 - 68.6	167.7	-20*	255.1	-8.5	177	-3.8	71.2	-58.6**
QSfw.S42IL.6H	S42IL-132	6H	94.9 - 108.3	-	-	269.3	-3.4	196.8	7	241.9	40.6**
Seedling dry weight (SDW; mg)
	Scarlett			15.4 SC		27 SC		26.3 SC		33.4 SC
QSdw.S42IL.2H	S42IL-107	2H	12.5 - 41.2	-	-	21	-22.4	11.5	-56.0**	40.6	21.8
Root: shoot ratio
	Scarlett			1.1 SC		1.1 SC		1.2 SC		1 SC
QRsr.S42IL.1H.a	S42IL-141	1H	58.4 - 80.2	1.5	39**	-	-	-	-	-	-
QRsr.S42IL.1H.b	S42IL-143	1H	82.6 - 112.3	1.5	36*	-	-	-	-	-	-
QRsr.S42IL.2H.a	S42IL-144	2H	33.9 - 50.1	1.7	54**	1.2	5.6	1.49	27.4	2.44	141.1**
QRsr.S42IL.2H.b	S42IL-153	2H	60.7 - 68.6	1.7	58**	1.1	-2.3	1.33	13.7	2.82	178.0**
QRsr.S42IL.4H.a	S42IL-116	4H	1.1 - 40	1.5	36*	-	-	-	-	-	-
QRsr.S42IL.4H.b	S42IL-118	4H	35.9 - 54.6	1.5	38**	1.1	-1.5	1.25	6.8	2.24	121.1**
QRsr.S42IL.4H.c	S42IL-121	4H	51.9 - 81.2	1.5	36*	-	-	-	-	-	-
QRsr.S42IL.4H.d	S42IL-123	4H	85.6 - 111.3	2.1	84**	1.2	2.3	1.58	35.3	3.39	234.2**
QRsr.S42IL.4H.e	S42IL-124	4H	110.2 - 115.2	-	-	1	-14	1.79	53.3**	1.35	33.6
QRsr.S42IL.5H.a	S42IL-125	5H	51.5 - 81.3	1.7	53.8**	1.1	0	2.59	121.1**	1.39	36.8
QRsr.S42IL.5H.b	S42IL-127	5H	138.5 - 162.5	2.3	108**	1.1	-7.3	1.77	51.6**	4.1	304.6**
QRsr.S42IL.6H.a	S42IL-128	6H	38 - 74.6	-	-	1	-16.4	1.79	52.7**	1.56	53.6
QRsr.S42IL.6H.b	S42IL-130	6H	59.9 - 105.2	-	-	1.1	-6.7	1.73	48.1**	1.15	13.8
QRsr.S42IL.6H.c	S42IL-131	6H	87.9 - 108.3	1.5	37*	1.1	-7	1.35	15.4	2.16	113.2**
QRsr.S42IL.7H	S42IL-135	7H	67.8 - 118.5	1.4	32*	1.1	0.3	1.13	-3.1	2.13	110.2**
Water content percentage (WCP); %)
	Scarlett			85.5 SC		90.3 SC		85.8 SC		80.6 SC
QWc.S42IL.2H.a	S42IL-109	2H	33.9 - 62.7	-	-	87.3	-3.3	92.1	7.3**	82.5	2.3
QWc.S42IL.2H.b	S42IL-153	2H	60.7 - 68.6	81.4	-4.8**	88.1	-2.4	87.3	1.7	68.9	-14.5**
where, QTL is the quantitative trail locus associated with the trait of interest, Int. lines is the introgression line that showed significant difference from Scarlett, Chr. is the chromosome name, Interval is Positions according to Comadran et al. (2012). SC is mean of Scarlett. RP% is Relative performance: RP[IL] = (LS-means [IL]– LS-means [Scarlett]) x 100/ LS-means [Scarlett]
