# Supplementary material for: Detection and Verification of QTL for Salinity Tolerance at Germination and Seedling Stages Using Wild Barley Introgression Lines
Source: Plants (Basel). 2021 Oct 21;10(11):2246. doi: 10.3390/plants10112246 (PMC8624391; doi:10.3390/plants10112246)
Supplement: Supplementary file 1 [file plants-10-02246-s001.zip › Tabls S2.xlsx]

## Sheet: Sheet2
Table S2: Ls-means and standard error of salinity tolerance indices based on germination percentage (GP), seedling length (SL), seedling fresh weight (SFW), seedling dry weight (SDW), and water content percentage (WCP).
level	Genotype	GTI	Standard error	SLTI	Standard error	SFWTI	Standard error	SDWTI	Standard error	WCPTI	Standard error
Control-75 mM NaCl	Scarlett	0.7889	0.0548124	0.6355	0.004155	0.6602	0.044804	0.98447	0.166284	0.95033	0.0137672
	S42 IL-101	0.9762	0.0238	0.73413	0.010825	0.79167	0.066505	0.77263	0.09328	1.00493	0.0058482
	S42 IL-102	0.773	0.0202747	0.60397	0.046531	0.6947	0.049264	0.82963	0.173681	0.97767	0.0214198
	S42 IL-103	0.9762	0.050375	0.63967	0.005281	0.71693	0.04717	0.6529	0.020431	1.0115	0.0074626
	S42 IL-104	0.75237	0.0557844	0.5939	0.063435	0.72963	0.145937	1.30627	0.240062	0.91557	0.0016149
	S42 IL-105	0.77657	0.038254	0.81933	0.135354	0.48733	0.155944	0.60243	0.15727	0.9588	0.0152325
	S42 IL-106	0.87913	0.0467436	0.6451	0.022999	0.8302	0.09603	1.1981	0.199956	0.95217	0.0164341
	S42 IL-107	0.80943	0.0501406	0.98013	0.082877	0.46803	0.047141	0.5657	0.13665	0.97617	0.0235955
	S42 IL-108	0.97803	0.0494333	0.85	0.110856	0.79073	0.118321	0.6192	0.046337	1.0284	0.020039
	S42 IL-109	0.81747	0.0249604	1.23243	0.138963	1.14703	0.130841	0.71507	0.069853	1.05433	0.0042997
	S42 IL-110	0.9466	0.0267638	0.9465	0.103001	0.47617	0.122902	0.60167	0.093028	0.95273	0.0220199
	S42 IL-111	0.92857	0.0714333	0.96327	0.075647	1.0038	0.056438	0.76953	0.046711	1.03333	0.0109164
	S42 IL-112	0.90953	0.0214596	0.766	0.038131	0.78433	0.047729	0.83217	0.062535	0.99063	0.0167752
	S42 IL-113	0.88637	0.0266239	0.7772	0.055745	0.6761	0.131327	0.54123	0.078	1.02493	0.0106767
	S42 IL-114	0.8773	0.0458	1.24743	0.1954	0.7504	0.173159	0.50277	0.079776	1.044	0.0141846
	S42 IL-115	0.97803	0.0494333	0.8417	0.001504	0.87867	0.073197	0.833	0.222136	1.0185	0.0204852
	S42 IL-116	1.02537	0.0460333	0.91327	0.043649	1.0265	0.091409	0.78247	0.096939	1.02993	0.0141965
	S42 IL-117	1.02563	0.0256333	0.7369	0.066645	0.86997	0.054897	0.73877	0.067849	1.01917	0.0083055
	S42 IL-118	0.81427	0.0218109	0.76883	0.024637	0.99487	0.051416	1.23853	0.143045	0.9685	0.0195244
	S42 IL-119	0.8873	0.0436711	0.7458	0.020125	0.91643	0.064652	1.08763	0.161912	0.97937	0.0108907
	S42 IL-120	0.82967	0.0222074	0.6603	0.030866	0.64433	0.049734	0.712	0.11112	0.98703	0.0257672
	S42 IL-121	0.97777	0.0777881	0.54597	0.018939	0.44463	0.046884	0.57483	0.048434	0.95637	0.0073215
	S42 IL-122	1	0.0412228	0.83443	0.042552	0.95517	0.071626	1.48423	0.086117	0.9324	0.0028919
	S42 IL-123	0.92493	0.0444361	0.68097	0.016549	0.66623	0.058473	0.7651	0.105385	0.9803	0.0237765
	S42 IL-124	0.727	0.0390008	0.60687	0.021037	0.57393	0.092711	0.73993	0.150721	0.9683	0.0137011
	S42 IL-125	0.78683	0.0386412	0.43793	0.028384	0.61423	0.039812	0.96397	0.006854	0.93593	0.0059683
	S42 IL-126	1.06667	0.0822035	0.59417	0.038336	0.5257	0.005468	0.89107	0.105597	0.9225	0.0172146
	S42 IL-127	0.92097	0.0444495	0.54743	0.019293	0.40177	0.054887	0.7547	0.126727	0.903	0.0036116
	S42 IL-128	0.90953	0.0585168	0.5908	0.050501	0.42607	0.031797	0.7222	0.020252	0.9344	0.010602
	S42 IL-129	0.84127	0.0208186	0.76007	0.044847	0.85127	0.110362	0.7144	0.158365	1.02577	0.0123214
	S42 IL-130	0.86347	0.0386118	0.49957	0.051272	0.63077	0.029594	0.76873	0.153507	0.97833	0.0266519
	S42 IL-131	0.90953	0.0214596	0.86197	0.037961	0.9594	0.058241	0.79927	0.105741	1.01977	0.0193829
	S42 IL-132	1.02563	0.0256333	0.7497	0.04194	0.73213	0.024035	0.84277	0.009777	0.9802	0.0058244
	S42 IL-133	1.02747	0.0664444	0.7339	0.061602	0.92327	0.23446	1.45263	0.320099	0.95477	0.0048821
	S42 IL-134	0.87517	0.0447715	0.7066	0.049642	0.81733	0.05073	1.00747	0.191082	0.98193	0.0253285
	S42 IL-135	1.00213	0.0462581	0.68833	0.085939	0.6126	0.118246	0.56643	0.121646	1.00943	0.001424
	S42 IL-136	1.08333	0.0833333	0.74377	0.046368	0.87943	0.056698	1.39527	0.197057	0.93867	0.0206706
	S42 IL-137	0.86247	0.0702064	0.6567	0.058126	0.7051	0.044019	1.6185	0.390416	0.91557	0.0158445
	S42 IL-138	0.8635	0.0032	0.6133	0.011068	0.69877	0.110353	1.17663	0.193995	0.94387	0.0138259
	S42 IL-139	0.82063	0.0573144	0.57643	0.030028	0.67347	0.052358	1.00903	0.300632	0.9585	0.0246957
	S42 IL-140	0.91667	0.0481221	0.50693	0.067324	0.6944	0.11643	0.8531	0.080826	0.96603	0.0208087
	S42 IL-141	0.9231	0.0443982	0.7952	0.019693	0.78277	0.089332	1.13173	0.338518	0.96367	0.0322811
	S42 IL-142	0.81427	0.0218109	0.78787	0.057747	0.99467	0.021412	1.52413	0.086613	0.93777	0.0059602
	S42 IL-143	0.8365	0.0255507	0.5903	0.105576	0.6569	0.09869	0.83527	0.166093	0.96387	0.0144391
	S42 IL-144	0.73893	0.0160966	0.7423	0.076542	0.6362	0.03338	1.02963	0.068993	0.91907	0.0119591
	S42 IL-146	0.8587	0.042616	0.4424	0.005084	0.6787	0.02449	0.4984	0.062656	1.03383	0.0107639
	S42 IL-147	0.7564	0.0215822	0.5785	0.034772	0.6817	0.097415	0.4533	0.069822	1.04583	0.0039435
	S42 IL-148	1.1	0.057735	0.62897	0.025256	0.7327	0.085029	0.549	0.113131	1.03473	0.0129337
	S42 IL-149	1.0577	0.0986794	0.47633	0.030754	0.55443	0.016019	0.58167	0.050425	0.9928	0.0142606
	S42 IL-153	0.79047	0.0414975	0.63223	0.127603	0.707	0.101454	0.7576	0.184416	0.9901	0.0258165
	S42 IL-176	1.01297	0.0939568	0.97463	0.035428	0.84177	0.089017	1.1138	0.051964	0.95353	0.0090223
Control-150 mM NaCl	Scarlett	0.83703	0.051867	0.5383	0.007292	0.61843	0.021669	1.24107	0.078415	0.8927	0.003885
	S42 IL-101	0.8077	0.061271	0.618867	0.040531	0.72667	0.03093	1.24273	0.160594	0.9048	0.0136269
	S42 IL-102	0.754	0.0873	0.587567	0.019997	0.7902	0.061478	1.2978	0.160501	0.914	0.0076727
	S42 IL-103	0.674	0.02998	0.423333	0.064264	0.58767	0.124698	0.8741	0.130836	0.9268	0.0142514
	S42 IL-104	0.72857	0.034434	0.516767	0.039591	0.74057	0.078181	1.6256	0.207398	0.876233	0.0125594
	S42 IL-105	0.77657	0.038254	0.578233	0.069016	0.69597	0.082781	1.11427	0.10491	0.918433	0.0074936
	S42 IL-106	0.87913	0.046744	0.524433	0.019842	0.80987	0.068799	1.26713	0.073951	0.9328	0.0182343
	S42 IL-107	0.94873	0.051267	0.7379	0.130091	1.0006	0.145488	1.96613	0.232552	0.879333	0.009126
	S42 IL-108	0.7088	0.036563	0.6358	0.044888	0.72267	0.043478	1.20697	0.114515	0.898533	0.0091914
	S42 IL-109	0.8889	0.058792	0.960733	0.103676	1.0616	0.113413	1.4546	0.09752	0.944733	0.0097291
	S42 IL-110	0.86323	0.029933	0.585667	0.041219	0.59433	0.072097	1.01537	0.226007	0.908467	0.0221409
	S42 IL-111	0.8718	0.067845	0.585133	0.044022	0.68607	0.077099	1.14043	0.133144	0.905567	0.0100989
	S42 IL-112	0.9111	0.058792	0.547133	0.047677	0.75037	0.080801	1.0573	0.226296	0.949133	0.0239434
	S42 IL-113	0.91667	0.048122	0.582067	0.036958	0.61387	0.039268	1.05783	0.041717	0.896233	0.0116919
	S42 IL-114	0.77657	0.038254	0.707133	0.103771	0.68703	0.046699	1.28273	0.128281	0.878533	0.0078656
	S42 IL-115	1.00183	0.04282	0.470633	0.063227	0.6731	0.057703	1.71927	0.435167	0.8609	0.0173592
	S42 IL-116	0.8619	0.037201	0.439367	0.013029	0.62563	0.075302	1.2115	0.17948	0.880167	0.010017
	S42 IL-117	0.94873	0.025633	0.483333	0.048014	0.7518	0.0688	1.4294	0.206806	0.887167	0.0134493
	S42 IL-118	0.90793	0.046117	0.433333	0.028	0.6828	0.025064	1.45523	0.093362	0.8566	0.0089067
	S42 IL-119	0.70637	0.039667	0.463867	0.028313	0.7418	0.053117	1.36497	0.096288	0.8951	0.0080687
	S42 IL-120	0.8077	0.061271	0.626567	0.053107	0.91083	0.032247	1.60383	0.059274	0.9038	0.0141991
	S42 IL-121	1.09393	0.052569	0.487967	0.047959	0.57873	0.132436	0.93053	0.240784	0.914	0.0089489
	S42 IL-122	0.90477	0.023833	0.702867	0.085988	0.7813	0.165226	1.2388	0.211704	0.925	0.0107263
	S42 IL-123	0.82787	0.060968	0.329267	0.032737	0.48647	0.074803	1.13487	0.164323	0.846	0.0209013
	S42 IL-124	0.97933	0.046033	0.564067	0.037683	0.75657	0.042934	1.65347	0.334337	0.878367	0.0243933
	S42 IL-125	0.78683	0.038641	0.519367	0.073569	0.6643	0.065881	1.47937	0.132584	0.861567	0.0221022
	S42 IL-126	1.0611	0.030928	0.708733	0.019038	0.8116	0.031778	1.67877	0.089826	0.875567	0.017418
	S42 IL-127	1.0812	0.04817	0.224167	0.034523	0.38073	0.029259	0.86453	0.01914	0.8524	0.0244656
	S42 IL-128	0.93177	0.038513	0.439667	0.082568	0.52363	0.026436	1.46403	0.013368	0.8327	0.009344
	S42 IL-129	0.8635	0.0032	0.4042	0.018311	0.55483	0.06266	1.067	0.224747	0.8886	0.0114177
	S42 IL-130	0.86347	0.038612	0.509233	0.026431	0.66127	0.063939	1.31643	0.18099	0.8774	0.0174474
	S42 IL-131	0.84127	0.020819	0.315	0.023744	0.59133	0.052352	1.04547	0.152721	0.901467	0.0233838
	S42 IL-132	1.0769	0.044398	0.761767	0.017991	0.9039	0.082937	1.4667	0.05927	0.9174	0.0080854
	S42 IL-133	0.95237	0.065116	0.455933	0.057827	0.70447	0.111862	2.20273	0.471369	0.845633	0.0142162
	S42 IL-134	1.02993	0.071896	0.6039	0.042626	0.74823	0.050043	1.59083	0.356883	0.895933	0.027509
	S42 IL-135	1.10467	0.024636	0.364633	0.047807	0.54353	0.022789	1.2669	0.097171	0.843867	0.0027119
	S42 IL-136	1.05953	0.097438	0.350633	0.031541	0.47613	0.0654	1.02993	0.217728	0.875967	0.0126836
	S42 IL-137	0.9601	0.100694	0.3833	0.033409	0.55987	0.064481	1.92313	0.564151	0.836933	0.0177412
	S42 IL-138	0.8873	0.043671	0.461933	0.021028	0.5687	0.098343	1.66433	0.582111	0.8656	0.0224145
	S42 IL-139	0.8889	0.058792	0.2689	0.022388	0.46753	0.023202	0.8299	0.152552	0.9152	0.0314577
	S42 IL-140	0.88637	0.026624	0.322067	0.009395	0.48753	0.032175	1.03243	0.109798	0.862167	0.0181388
	S42 IL-141	0.92097	0.002133	0.602367	0.078036	0.6739	0.052271	1.51607	0.197967	0.8742	0.0106014
	S42 IL-142	0.90793	0.046117	0.6458	0.05311	0.8904	0.142719	1.8944	0.470913	0.8769	0.0161432
	S42 IL-143	0.90793	0.046117	0.443133	0.028164	0.54853	0.078013	1.06457	0.227001	0.877967	0.0250138
	S42 IL-144	0.7884	0.032619	0.508067	0.049561	0.74893	0.086804	1.3601	0.165692	0.893467	0.0045476
	S42 IL-146	0.8857	0.05948	0.328533	0.029473	0.51647	0.050467	0.95367	0.109704	0.894067	0.0031317
	S42 IL-147	0.90293	0.062679	0.493867	0.070792	0.65657	0.149355	1.10987	0.274192	0.907967	0.0104805
	S42 IL-148	0.8394	0.030752	0.6399	0.073366	0.8637	0.16594	1.14497	0.130131	0.9492	0.0229208
	S42 IL-149	0.9701	0.0534	0.464033	0.056034	0.60417	0.082481	1.08067	0.146366	0.893633	0.0151229
	S42 IL-153	0.74443	0.02135	0.218433	0.0096	0.31323	0.169563	0.68857	0.258491	0.782167	0.0570794
	S42 IL-176	0.97873	0.056188	0.832933	0.028864	0.89663	0.090064	1.3764	0.123251	0.924267	0.0159203
